# Supplementary material for: CUL5 E3 ubiquitin ligase regulates the evasion of bladder cancer cells to CD8+ T cell-mediated killing by inhibiting autophagy
Source: PLoS Biol. 2026 Feb 9;24(2):e3003647. doi: 10.1371/journal.pbio.3003647 (PMC12900434; doi:10.1371/journal.pbio.3003647)
Supplement: S1 Table — We compared changes in sgRNA abundance between T24 cells challenged and unchallenged by CD8+ T cells, and then performed negative screening (p < 0.01, log2Fold change < −1.0, and good sgRNAs ≥ 5). (XLSX) [file pbio.3003647.s005.xlsx]

## Sheet: sheet
S1 Table. Genes of CRISPR-Cas9 negative screening (p<0.01, log2Fold change<-1.0, and good sgRNAs ≥5)
id	Gene Symbol	neg|p-value	neg|lfc	neg|goodsgrna
CUL5	CUL5	2.2816e-07	-2.58	6
SENP2	SUMO1	2.2816e-07	-2.2165	5
ARHGAP21	ARHGAP21	2.2816e-07	-2.1873	6
FAM198B	GASK1B	2.2816e-07	-2.1835	6
NOC3L	NOC3L	2.2816e-07	-2.1301	5
C19orf57	BRME1	2.2816e-07	-2.113	6
RDX	RDX	2.2816e-07	-2.0446	5
TRPC3	TRPC3	7.0731e-06	-1.9554	5
BCL2L13	BCL2L13	2.2816e-07	-1.944	6
LEPRE1	P3H1	2.2816e-07	-1.9274	6
CATSPERD	CATSPERD	2.2816e-07	-1.9189	6
OR4S2	OR4S2	2.2816e-07	-1.9136	5
BCAP29	BCAP29	4.7915e-06	-1.9098	6
WDR73	WDR73	6.8449e-07	-1.8983	5
TRAF3IP2	TRAF3IP2	2.2816e-07	-1.843	5
MAP2K2	MAP2K2	2.2816e-07	-1.8262	5
CMA1	CMA1	1.62e-05	-1.826	5
SMAGP	SMAGP	2.2816e-07	-1.8143	5
LRRIQ3	LRRIQ3	2.2588e-05	-1.8127	5
SYPL2	SYPL2	4.7915e-06	-1.8099	5
DKKL1	DKKL1	2.2816e-07	-1.7995	6
ARMC10	ARMC10	4.7915e-06	-1.795	5
SMURF2	SMURF2	0.00012481	-1.7876	5
AP1S3	AP1S3	1.1408e-06	-1.7727	5
DENND6B	DENND6B	6.8449e-07	-1.767	5
PTGES	PTGES	2.5326e-05	-1.7654	5
POLN	POLN	4.7915e-06	-1.7571	5
GRAMD3	GRAMD2B	2.2816e-07	-1.7488	6
PDZRN4	PDZRN4	1.118e-05	-1.7437	5
USP6NL	USP6NL	6.8449e-07	-1.7435	5
IFI16	IFI16	1.8025e-05	-1.7428	5
TBC1D24	TBC1D24	0.00012116	-1.735	5
C4A	C4A	5.2478e-06	-1.7344	5
FAM160B1	FHIP2A	7.5294e-06	-1.7339	5
FGD4	FGD4	7.0731e-06	-1.7239	5
DHX8	DHX8	0.00020649	-1.7107	5
ZNF608	ZNF608	8.4421e-06	-1.7096	5
OARD1	OARD1	6.1605e-06	-1.7092	5
NKTR	NKTR	0.00015264	-1.7073	5
RELB	RELB	6.1605e-06	-1.7062	5
ENTPD4	ENTPD4	4.2211e-05	-1.7012	5
HARS2	HARS2	1.0724e-05	-1.6874	5
UBE2Q1	UBE2Q1	1.1408e-06	-1.6833	5
UBE2D1	UBE2D1	7.2328e-05	-1.6829	5
AGGF1	AGGF1	1.7569e-05	-1.6819	5
MRPS7	MRPS7	6.1605e-06	-1.6781	6
RALGPS2	RALGPS2	2.2816e-07	-1.674	5
ATP9A	ATP9A	3.7191e-05	-1.674	6
IPO7	IPO7	0.00016907	-1.667	5
HERC2	HERC2	7.5294e-06	-1.6661	5
CA7	CA7	6.092e-05	-1.6605	6
LTN1	LTN1	1.1408e-06	-1.6594	5
ITGA2B	ITGA2B	0.00031099	-1.6586	5
ATP5L2	ATP5MGL	6.8449e-07	-1.6557	5
ODF4	ODF4	1.2093e-05	-1.6539	5
PRSS45	PRSS45P	6.0464e-05	-1.6531	6
PHACTR1	PHACTR1	0.00021105	-1.6492	6
DDX1	DDX1	2.2816e-07	-1.649	5
FAM195A	MCRIP2	1.2549e-05	-1.6446	5
FAM83E	FAM83E	0.00014717	-1.6429	6
CCDC169	CCDC169	4.7915e-06	-1.6336	5
ANKRD33	ANKRD52	0.00031145	-1.6278	5
ERLEC1	ERLEC1	0.00013074	-1.6258	5
LPL	LPL	1.8025e-05	-1.6257	6
RPS4Y2	RPS4Y2	7.0731e-06	-1.625	5
NDUFA1	NDUFA1	4.3351e-06	-1.6239	5
COX7C	COX7C	1.4374e-05	-1.6158	5
RBM34	RBM34	6.8449e-07	-1.6152	6
SLC22A14	SLC22A14	1.3005e-05	-1.6148	6
KCNK2	KCNK2	0.00029958	-1.6128	5
GPR158	GPR158	0.00035251	-1.6107	5
FXR1	FXR1	7.0731e-06	-1.6099	6
CDC26	CDC26	1.5972e-06	-1.6097	5
RRS1	RRS1	0.0001353	-1.6096	5
CNTLN	CNTLN	6.092e-05	-1.6031	6
DUSP3	DUSP3	0.00011203	-1.6025	5
SLC5A2	SLC5A2	6.8449e-07	-1.5993	5
EFCAB1	EFCAB1	6.6168e-06	-1.5969	5
NPHP1	NPHP1	6.0464e-05	-1.5958	5
ATAD3A	ATAD3A	0.0001134	-1.5927	5
TMEM209	TMEM209	0.00012116	-1.5918	6
TRIM52	TRIM52	0.00060395	-1.5858	6
PRPF18	PRPF18	6.8449e-07	-1.5845	5
ABRACL	ABRACL	0.00013485	-1.581	5
ZCCHC12	ZCCHC12	0.00077325	-1.58	6
RHNO1	RHNO1	0.00045428	-1.5788	5
CHRNG	CHRNG	1.8025e-05	-1.5738	6
ZMYM6	ZMYM6	0.00028041	-1.5723	5
TDRKH	TDRKH	4.3351e-06	-1.567	5
MAGI1	CNKSR3	7.3697e-05	-1.5656	5
CD274	CD274	0.00013713	-1.5655	5
SPTSSB	SPTSSB	0.00018504	-1.563	5
CATSPER1	CATSPER1	6.6168e-06	-1.5615	5
OVCH1	OVCH1	2.5326e-05	-1.5564	6
C10orf113	NEBL	6.8449e-07	-1.5484	5
APTX	APTX	2.2816e-07	-1.5474	5
CLCN4	CLCN4	0.00039176	-1.5444	5
SRSF7	SRSF7	0.0005136	-1.5422	5
MOGAT3	MOGAT3	0.0011082	-1.5402	5
PHF20L1	PHF20L1	0.0002252	-1.5387	5
HTR1A	HTR1A	7.4154e-05	-1.5383	6
FAT2	FAT2	2.0307e-05	-1.538	5
FAM111B	FAM111B	1.985e-05	-1.5322	5
MTRNR2L6	MTRNR2L6	1.5972e-06	-1.5319	5
PAM	PAM	0.00042644	-1.5307	5
PRKCI	PRKCI	4.3351e-06	-1.5255	5
PHYHIPL	PHYHIPL	0.00027585	-1.5242	5
THAP5	THAP5	4.3351e-06	-1.5077	5
ZNF780B	ZNF780B	1.1408e-06	-1.5052	5
NDUFAF2	NDUFAF2	0.0038088	-1.5017	5
RDH11	RDH11	0.0016061	-1.5015	5
CLCA1	CLCA1	2.7608e-05	-1.5003	6
ZNF337	ZNF337	0.00048622	-1.5	5
PNMAL2	PNMA8B	0.00011796	-1.4988	5
WBP2NL	WBP2NL	0.00021105	-1.4953	6
C7orf66	LINC02903	1.2093e-05	-1.4951	5
CES1	CES1	0.00016086	-1.494	5
RMND5A	RMND5A	0.0019323	-1.4899	5
DAPK3	DAPK3	0.00027631	-1.4894	5
SENP5	SENP5	0.00029912	-1.4874	6
C17orf53	HROB	0.00041001	-1.4871	6
HTRA4	HTRA4	0.00015219	-1.4865	5
ATXN1	ATXN1	2.2588e-05	-1.4855	5
CHML	CHML	0.00017774	-1.4853	5
ZADH2	ZADH2	9.5145e-05	-1.4845	6
CCDC114	ODAD1	2.2816e-07	-1.4835	6
LYRM5	ETFRF1	2.0307e-05	-1.4802	5
AGR2	AGR2	7.5294e-06	-1.4801	6
OR1L3	OR1L3	7.0731e-06	-1.4795	5
LMNB1	LMNB1	0.00021607	-1.4769	5
ZSWIM5	ZSWIM5	0.00022292	-1.4725	5
PATE3	PATE3	0.00027631	-1.4725	5
RRP8	RRP8	0.00041914	-1.4719	6
TNFAIP6	TNFAIP6	1.0724e-05	-1.4718	5
SSTR4	SSTR4	0.00020649	-1.4712	5
CYP21A2	CYP21A2	0.00016131	-1.4708	6
NANS	NANS	0.0011493	-1.4707	5
PPP1R12A	PPP1R12A	7.9858e-06	-1.4689	5
PPP5C	PPP5C	0.0001353	-1.464	5
LEPR	LEPR	4.4036e-05	-1.4632	5
SMU1	SMU1	0.0004091	-1.4597	5
SART3	SART3	0.0011789	-1.4576	5
ERCC5	ERCC5	2.2816e-07	-1.4572	5
USP15	USP15	8.4421e-06	-1.457	5
SLCO1B1	SLCO1B1	0.00051542	-1.4529	5
C17orf85	NCBP3	2.2816e-07	-1.4516	5
PCBP4	PCBP4	6.092e-05	-1.4515	5
PIGW	PIGW	7.5294e-06	-1.4492	6
KLF16	KLF16	7.2785e-05	-1.449	5
HVCN1	HVCN1	2.487e-05	-1.4482	5
C14orf39	C14orf39	0.00036301	-1.4455	5
CRELD1	CRELD1	0.0010042	-1.4451	5
CLN8	CLN8	0.00019006	-1.4438	5
CNBP	CNBP	0.00014671	-1.4431	5
GULP1	GULP1	0.00060441	-1.4418	5
C20orf194	DNAAF9	0.00012891	-1.4408	5
TRMT1L	TRMT1L	1.2549e-05	-1.4397	6
ARHGEF37	ARHGEF37	0.00011385	-1.4372	5
LGALS14	LGALS14	0.0013409	-1.4344	5
NPC1L1	NPC1L1	0.00014671	-1.4325	5
TM9SF2	TM9SF2	0.0001604	-1.432	6
NHS	NHS	1.0267e-05	-1.4319	5
GLUL	GLUL	4.2211e-05	-1.4304	5
MRPS33	MRPS33	9.9252e-05	-1.4303	5
DCTN6	DCTN6	0.0005387	-1.4303	5
CAMSAP3	CAMSAP3	2.0307e-05	-1.4295	6
OR8B3	OR8B3	1.8481e-05	-1.4288	5
ROCK1	ROCK1	0.0001855	-1.4288	5
TSGA13	TSGA13	0.0018073	-1.4277	5
OR11H2	OR11H2	0.00031145	-1.4275	5
MCHR1	MCHR1	0.0001855	-1.4253	5
RND2	RND2	0.0001855	-1.4245	5
TGIF2LY	TGIF2LY	0.0014007	-1.4232	5
TERF1	TERF1	0.00021653	-1.4228	6
SLC39A10	SLC39A10	0.00042005	-1.4208	5
WDR60	DYNC2I1	0.00039587	-1.4175	5
STEAP2	STEAP2	0.001126	-1.4174	5
GOT1	GOT1	0.00023159	-1.4173	5
ZWILCH	ZWILCH	8.4421e-06	-1.4162	5
NAMPT	NAMPT	0.0015289	-1.4159	5
TNIK	TNIK	0.0011077	-1.4148	5
ZBTB9	ZBTB9	0.0011077	-1.413	5
PWP1	PWP1	0.00011066	-1.4129	5
PIK3R4	PIK3R4	7.2785e-05	-1.4126	5
KRT6B	KRT6B	0.0031133	-1.4108	5
ATG13	ATG13	6.7309e-05	-1.4099	6
ASIP	ASIP	0.00024208	-1.4068	5
NME5	NME5	7.5294e-06	-1.4065	5
DAB1	OMA1	7.9858e-06	-1.4063	5
GDNF	GDNF	0.0011908	-1.4039	5
CDC42BPA	CDC42BPA	9.0125e-05	-1.4034	5
SLC25A53	SLC25A53	0.00050128	-1.4023	5
C10orf105	C10orf105	0.0006473	-1.4018	5
IDE	IDE	0.00083303	-1.4014	5
WDR37	WDR37	0.0013405	-1.3979	5
CETN1	CETN1	2.3957e-05	-1.3969	6
SFTPC	SFTPC	7.2785e-05	-1.396	5
GYPB	GYPB	1.0267e-05	-1.3957	5
PLS1	PLS1	0.00060395	-1.3956	5
C6orf203	MTRES1	0.00011887	-1.3951	6
ZNF770	ZNF770	0.00019006	-1.3938	6
QRSL1	QRSL1	1.5972e-06	-1.3905	5
JDP2	JDP2	7.3697e-05	-1.3895	5
ASF1B	ASF1B	0.00060441	-1.3876	6
OMD	OMD	7.4154e-05	-1.3873	5
LHCGR	LHCGR	9.4688e-05	-1.3871	5
KPTN	KPTN	0.00019052	-1.3847	5
PDE1A	PDE1A	0.0001353	-1.3817	6
ZNF426	ZNF426	0.00019326	-1.3804	5
RAD9B	RAD9B	0.00099913	-1.3804	5
PSMB7	PSMB7	0.0020948	-1.3795	5
FAM133A	FAM133A	0.00020695	-1.3778	5
BMP5	BMP5	0.0007947	-1.3751	5
TXLNB	TXLNB	3.1715e-05	-1.3743	5
RABEP2	RABEP2	0.0026278	-1.3729	5
GFPT1	GFPT1	0.0009138	-1.3713	5
ZNF292	ZNF292	2.1219e-05	-1.3709	6
SPATA4	SPATA4	0.00014488	-1.3705	5
SHROOM1	SHROOM1	0.0015294	-1.3694	5
KRTAP19-7	KRTAP19-7	0.00039176	-1.3693	5
HMMR	HMMR	0.00083303	-1.3691	5
OR52N5	OR52N5	0.0015828	-1.367	5
MKKS	MKKS	0.00054919	-1.3666	5
HP	HP	0.0011625	-1.3662	5
ZFP112	ZNF112	0.0011903	-1.3659	5
DEFB115	DEFB115	0.00021927	-1.3656	5
SBDS	SBDS	8.4421e-06	-1.3634	6
SULT6B1	SULT6B1	0.00023204	-1.3622	5
IMPDH2	IMPDH2	0.0033803	-1.3618	5
LATS2	LATS2	1.1408e-06	-1.3616	6
TRAF3	TRAF3	0.00041001	-1.3594	5
MTIF3	MTIF3	0.0014007	-1.3593	5
RSPH9	RSPH9	0.0012684	-1.3592	5
TNFRSF8	TNFRSF8	0.0015645	-1.3592	5
CHD3	CHD3	0.00079515	-1.3572	5
RACGAP1	RACGAP1	6.4114e-05	-1.3545	5
ITGAM	ITGAM	0.00031099	-1.3541	6
CDK7	CDK7	0.0016179	-1.3526	5
PSG6	PSG6	0.0014395	-1.3523	5
VAMP4	VAMP4	0.00074268	-1.3498	6
CERS4	CERS4	0.0011931	-1.3486	5
UBA6	UBA6	0.00051314	-1.3476	5
COG7	COG7	0.002359	-1.3472	5
DEFB116	DEFB116	0.00019326	-1.3467	5
CC2D2A	CC2D2A	0.0033365	-1.3458	5
UBE2G2	UBE2G2	1.5972e-06	-1.3454	5
PRSS54	PRSS54	0.0018078	-1.3454	5
RSPH10B	RSPH10B	0.0014555	-1.3441	5
CHN2	CHN2	1.0724e-05	-1.3439	5
GDE1	GDE1	0.00039404	-1.3436	5
ARL14EPL	ARL14EPL	0.00033152	-1.3435	6
ZCCHC18	ZCCHC18	0.00042644	-1.343	5
COPS7A	COPS7A	0.00031099	-1.3414	5
B3GNT7	B3GNT7	0.00039587	-1.3413	5
KRTAP10-9	KRTAP10-9	0.0005387	-1.3407	6
RBM11	RBM11	0.0011488	-1.3406	5
CRLF3	CRLF3	1.0724e-05	-1.3398	5
IFNA10	IFNA10	0.0004196	-1.3396	5
LEF1	LEF1	0.0016709	-1.3383	5
STX17	STX17	6.0464e-05	-1.3382	6
C12orf57	C12orf57	0.00041412	-1.3372	5
INTS10	INTS10	0.0015545	-1.3338	5
PUS7	PUS7	1.1408e-06	-1.3337	6
LYZ	LYZ	1.3918e-05	-1.3337	5
LXN	LXN	0.0005136	-1.3336	6
KRT81	KRT81	0.00017226	-1.3329	5
TREM1	TREM1	0.00051314	-1.3324	5
SLC39A2	SLC39A2	0.00048622	-1.3321	5
ODC1	ODC1	7.5294e-06	-1.3316	6
2021-03-04	-	0.0018488	-1.3306	5
APOA1BP	NAXE	6.8449e-07	-1.3302	5
MMS22L	MMS22L	0.00031099	-1.3298	5
TNNI2	TNNI2	2.5783e-05	-1.3288	6
ARL14	ARL14	0.00013667	-1.3287	5
BICC1	BICC1	0.0013911	-1.3274	5
STAG2	STAG2	0.00099959	-1.3268	6
OGN	OGN	0.0017699	-1.3266	5
IQCE	IQCE	7.3697e-05	-1.3257	5
RHOD	RHOD	0.0012615	-1.3257	5
WDFY3	WDFY3	0.00040956	-1.3254	5
NCOR1	NCOR1	0.00041001	-1.3222	5
GNAI3	GNAI3	0.0013327	-1.3204	5
ZNF567	ZNF567	0.00013119	-1.3199	5
LIPT1	LIPT1	0.00023159	-1.3198	5
CLMP	CLMP	0.00013074	-1.3156	5
DUS3L	DUS3L	0.002359	-1.3156	5
TMEM248	TMEM248	2.989e-05	-1.3141	6
GINM1	GINM1	2.5098e-06	-1.3129	6
SATL1	SATL1	0.0015403	-1.3124	5
TAS2R19	TAS2R19	4.7915e-06	-1.311	5
HDAC5	HDAC5	0.00029958	-1.3108	5
DOK6	DOK6	0.00054737	-1.3104	5
FTO	FTO	0.00077325	-1.3103	6
PYY	PYY	0.0019323	-1.3103	5
ELOVL6	ELOVL6	0.0011493	-1.31	5
PAIP1	PAIP1	0.00042735	-1.3099	5
MSRB1	MSRB1	0.0019538	-1.3097	5
UBL3	UBL3	0.0020053	-1.3095	5
FASN	FASN	0.0011465	-1.3091	5
PROX1	PROX1	7.3697e-05	-1.3089	6
ZFP90	ZFP90	0.00084261	-1.3074	5
KRTAP9-9	KRTAP9-9	0.0018073	-1.3072	5
CHEK2	CHEK2	0.0026999	-1.3058	5
YIF1A	YIF1A	0.00051314	-1.3042	5
FEM1A	FEM1A	0.0011255	-1.3042	5
ZNF558	ZNF558	0.0018224	-1.3042	5
SNX18	SNX18	0.00074268	-1.3022	5
AGPS	AGPS	0.00031099	-1.3012	5
C7orf31	C7orf31	0.00046979	-1.2984	5
SHISA5	SHISA5	0.0029522	-1.2982	5
TAPT1	TAPT1	0.0016544	-1.2981	5
ASF1A	ASF1A	0.0015641	-1.298	5
LIN52	LIN52	0.0016544	-1.2967	5
EPB41L5	EPB41L5	0.00027585	-1.2959	5
ZNF385D	ZNF385D	0.0019542	-1.2957	5
GGT5	GGT5	0.0003945	-1.2956	5
ZNF257	ZNF257	0.0013231	-1.2952	5
NFKB1	NFKB1	8.4421e-06	-1.2948	6
LMAN1	LMAN1	7.2785e-05	-1.2945	5
FAM104B	FAM104B	0.0005136	-1.2931	5
NPRL3	NPRL3	0.0012036	-1.2931	5
MTA1	MTA1	0.0046534	-1.2921	5
SLK	SLK	0.00016086	-1.2906	6
UBE2N	UBE2N	0.0034186	-1.2897	5
ITFG1	ITFG1	4.8599e-05	-1.2891	5
ADCK4	COQ8B	0.0016307	-1.2878	5
DEDD2	DEDD2	0.0031288	-1.2877	5
CFHR4	CFHR4	0.00016131	-1.2874	6
SPATA22	SPATA22	7.2328e-05	-1.2861	6
RAB1B	RAB1B	0.00062494	-1.2849	5
SCPEP1	SCPEP1	0.0031439	-1.2849	5
DNAJC8	DNAJC8	0.001554	-1.2847	5
LCE1C	LCE1C	0.002119	-1.2845	5
ADPRHL1	ADPRHL1	0.00031145	-1.283	5
TTC17	TTC17	0.00045565	-1.2828	6
TLR10	TLR10	0.0013332	-1.2825	5
SELM	SELENOM	0.0031288	-1.2823	5
SLAMF6	SLAMF6	0.00062449	-1.2812	5
PMS1	PMS1	0.0032288	-1.2808	5
HEATR5B	HEATR5B	0.00042142	-1.2807	5
RPN2	RPN2	0.00031145	-1.2805	5
KCNJ13	KCNJ13	6.594e-05	-1.2801	6
TAF13	TAF13	0.0015408	-1.277	5
PRTG	PRTG	0.00013758	-1.2766	5
RXFP1	RXFP1	0.00016861	-1.2756	5
C5orf58	C5orf58	0.0010042	-1.2755	5
ARMCX2	ARMCX2	0.0017813	-1.2736	5
TROVE2	RO60	0.0013332	-1.273	5
PPIL4	PPIL4	0.0017448	-1.2728	5
DPRX	DPRX	0.00027585	-1.2727	5
RBMS1	RBMS1	1.985e-05	-1.2719	6
DENND4C	DENND4C	0.0034574	-1.2716	5
GABARAPL2	GABARAPL2	0.0019323	-1.2715	5
TMEM51	TMEM51	0.00016496	-1.2713	6
USP30	USP30	0.0021381	-1.2707	5
OR52J3	OR52J3	0.00089783	-1.2706	5
NKX2-8	NKX2-8	0.0011785	-1.2693	5
PADI4	PADI4	0.00045565	-1.2691	5
INSIG2	INSIG2	0.002255	-1.2679	5
RASGEF1C	RASGEF1C	0.00053094	-1.2676	5
MCTS1	MCTS1	0.0016362	-1.2676	5
GTF2IRD2	GTF2IRD2	0.00017592	-1.2656	5
XKR3	XKR3	0.00011385	-1.2636	6
LRRC4C	LRRC4C	0.0011785	-1.262	5
DPM3	DPM3	0.0022545	-1.262	5
FXR2	FXR2	0.001204	-1.2617	5
FAM168B	FAM168B	0.0012036	-1.2596	5
ITPR1	ITPR1	0.0011488	-1.2585	5
ATG2B	ATG2B	1.2093e-05	-1.258	5
RHOG	RHOG	4.8599e-05	-1.2565	5
A2M	A2M	1.118e-05	-1.2564	6
CPNE9	CPNE9	5.8182e-05	-1.2554	5
SERF1A	SERF1A	0.002119	-1.2552	5
TIPRL	TIPRL	0.0030398	-1.255	5
CABP5	CABP5	0.00027996	-1.254	5
GPR125	ADGRA3	0.0013907	-1.2529	5
PDE8B	PDE8B	0.0019319	-1.2517	5
TSEN15	TSEN15	0.00060395	-1.2516	6
NCBP1	NCBP1	0.00013119	-1.2514	6
FEZ2	FEZ2	0.00054874	-1.2499	5
PSMD13	PSMD13	6.8449e-07	-1.2481	6
TCEB3CL	ELOA3BP	8.8984e-06	-1.2475	6
CGRRF1	CGRRF1	8.4421e-06	-1.2465	6
PAPSS2	PAPSS2	0.0011789	-1.2465	5
PARG	PARG	0.0016029	-1.2456	5
LGALS2	LGALS3	0.0001928	-1.2451	5
ZNF737	ZNF737	0.001455	-1.245	5
RBAK	RBAK	7.9858e-06	-1.2448	6
LSM12	LSM12	0.0010042	-1.2446	5
ZFY	ZFY	0.0058499	-1.2439	5
SLC25A23	SLC25A23	1.1408e-06	-1.2437	6
LGR4	LGR4	0.00086224	-1.2436	5
PDC	PNKD	0.0026597	-1.2433	5
HAPLN1	HAPLN1	0.0010037	-1.2431	5
GDPGP1	GDPGP1	0.00049033	-1.2426	6
COIL	COIL	0.00079698	-1.2424	6
SMR3A	SMR3A	0.0011493	-1.2424	5
SERINC1	SERINC1	0.0016747	-1.2423	5
SACM1L	SACM1L	0.00016086	-1.2409	5
FBXL15	FBXL15	0.0018812	-1.2406	5
RPL31	RPL31	4.7915e-06	-1.2404	6
CDK16	CDK16	7.9858e-06	-1.2402	5
THOC7	THOC7	0.00029912	-1.2396	5
TM9SF1	TM9SF1	2.2816e-07	-1.2387	6
PTPRD	PTPRD	0.0018078	-1.2384	5
BEND6	BEND6	4.3351e-06	-1.2378	6
CDC37L1	CDC37L1	0.0015157	-1.2373	5
ARHGAP29	ARHGAP29	0.00011249	-1.2372	5
TRIM54	TRIM54	0.00023661	-1.237	6
ZPLD1	ZPLD1	0.0012346	-1.2367	5
AKR1C4	AKR1C4	0.0022321	-1.2357	5
RFPL4A	RFPL4A	7.4154e-05	-1.2351	6
EXT2	EXT3	0.0042272	-1.2344	5
URB1	URB1	0.0010037	-1.2342	6
TYSND1	TYSND1	0.0020058	-1.2342	5
CGA	CGA	0.00027631	-1.2337	5
NMNAT2	NMNAT2	0.0016914	-1.2336	5
HINT3	HINT3	0.00013941	-1.2331	6
VILL	VILL	0.00039176	-1.2323	6
C12orf23	TMEM263	0.0012036	-1.232	5
PEA15	PEA15	0.00077325	-1.2317	5
CYSTM1	CYSTM1	8.1911e-05	-1.2314	6
CYP3A7	CYP3A7	0.00011842	-1.2304	6
RETNLB	RETNLB	0.00036119	-1.2301	5
COX7B2	COX7B2	0.00024208	-1.2298	6
COL5A2	COL5A2	0.0019542	-1.2288	5
FABP3	FABP3	0.0021377	-1.2287	5
PIGU	PIGU	0.00011385	-1.2272	5
RGSL1	RGSL1	0.0033798	-1.2271	5
FANCL	FANCL	0.00034019	-1.2261	5
TSPYL6	TSPYL6	0.002255	-1.2258	5
CLNS1A	CLNS1A	5.2478e-06	-1.2255	5
RNF216	RNF216	0.00031145	-1.225	5
STRAP	STRAP	0.0032981	-1.2249	5
NELL1	NELL1	0.0014395	-1.2243	5
RIMBP2	RIMBP2	0.0031434	-1.2223	5
POLR3GL	POLR3GL	0.0062168	-1.222	5
S100A3	S100A3	0.00074268	-1.2215	5
SEMG2	SEMG2	0.0021381	-1.2215	5
TMEM95	TMEM95	0.0014399	-1.2214	5
CREBL2	CREBL2	4.3351e-06	-1.2212	6
CDS2	CDS2	0.0012223	-1.2198	5
RINL	RINL	0.00034065	-1.2195	5
CDK17	CDK17	0.00047846	-1.219	5
OR51I2	OR51I2	8.8984e-06	-1.2188	5
CASP6	CASP6	0.0023595	-1.2187	5
GPR148	GPR148	0.0028747	-1.2181	5
PLS3	PLS3	0.0018488	-1.2169	5
C9orf72	C9orf72	0.00054782	-1.2166	5
OR4C11	OR4C11	0.0013907	-1.2166	5
PCNX	PCNX1	5.2478e-06	-1.2158	6
GPALPP1	GPALPP1	5.2478e-06	-1.2158	5
GFM2	GFM2	0.0016786	-1.2155	5
AMN1	AMN1	0.0029522	-1.2154	5
NDUFV1	NDUFV1	0.0009357	-1.2144	6
HSPH1	HSPH1	0.0014313	-1.2142	5
ZCCHC11	TUT4	0.0003945	-1.2129	5
ERLIN1	ERLIN1	0.0039073	-1.2128	5
TSTA3	GFUS	0.0075434	-1.2128	5
AGBL5	AGBL5	0.0042272	-1.2127	5
SEMA3D	SEMA3D	7.3697e-05	-1.2122	6
SLC7A6	SLC7A6	7.0731e-06	-1.2113	6
PTP4A2	PTP4A2	0.0034962	-1.2098	5
MIER3	MIER3	2.0307e-05	-1.2095	6
LCT	LCT	9.2863e-05	-1.2079	6
FCHSD2	FCHSD2	0.0012132	-1.2077	5
ACOXL	ACOXL	0.0018488	-1.207	5
FAM98B	FAM98B	0.0011926	-1.2065	5
METTL20	ETFBKMT	0.0016544	-1.2065	5
STAT4	STAT4	0.00032012	-1.2062	5
PLA2G4B	PLA2G4B	0.0011789	-1.205	5
OR8S1	OR8S1	0.00068974	-1.2046	5
ANGPTL3	ANGPTL3	1.5972e-06	-1.203	5
SMPDL3A	SMPDL3A	0.0016709	-1.203	5
RBKS	RBKS	0.00084307	-1.2025	5
MPHOSPH10	MPHOSPH10	0.0021605	-1.2022	5
PRSS12	PRSS12	0.0011693	-1.2017	5
STAU1	STAU1	0.0067151	-1.2016	5
MMGT1	MMGT1	0.0057126	-1.2005	5
PNLIP	PNLIP	0.0023595	-1.1999	5
CDK11A	CDK11A	0.0078532	-1.1995	5
MAP4K3	MAP4K3	0.00099959	-1.1994	5
C2	C2	0.0018315	-1.199	5
GABRD	GABRD	0.0013368	-1.1989	5
CST9L	CST9L	0.0010562	-1.1971	6
CDK13	CDK13	0.0016065	-1.197	5
PPP2R5E	PPP2R5E	0.00011066	-1.1967	6
SSX2IP	SSX2IP	0.0034569	-1.1964	5
OR2V1	OR2V1	0.001209	-1.1954	5
DCN	DCN	0.00025303	-1.1951	6
SLC17A1	SLC17A1	1.2093e-05	-1.1945	5
AIG1	AIG1	0.0029518	-1.1945	5
ATP8B4	ATP8B4	0.00060395	-1.194	6
WFDC10B	WFDC10B	0.0090064	-1.1937	5
LY6E	LY6E	4.2211e-05	-1.193	5
COL6A6	COL6A6	0.0011077	-1.1929	5
NOS2	NANOS2	7.2328e-05	-1.1927	5
XPO4	XPO4	4.3351e-06	-1.1914	6
PSTK	PSTK	0.0075434	-1.1912	5
DTX2	DTX2	0.0019319	-1.1909	5
NUP98	NUP98	0.00068974	-1.1902	5
GABRA1	GABRA1	9.0581e-05	-1.1892	6
CNOT3	CNOT3	0.00047846	-1.1888	6
FAM209A	FAM209A	6.0464e-05	-1.1886	5
HOXD3	HOXD3	0.00017272	-1.1885	5
HSPE1	HSPE1	0.0046534	-1.1885	5
CCDC90B	CCDC90B	0.003002	-1.1884	5
COTL1	COTL1	0.0016366	-1.1881	5
PODN	PODN	0.0013332	-1.1878	5
RSBN1L	RSBN1L	3.4909e-05	-1.1876	6
FOXK2	FOXK2	0.0020943	-1.1876	5
HPS1	HPS1	0.00216	-1.1875	5
GIMAP2	GIMAP2	0.0026597	-1.1871	5
GSTO1	GSTO1	0.0001855	-1.1868	5
SAP18	SAP18	0.0042487	-1.1868	5
ZNF711	ZNF711	6.0464e-05	-1.1862	5
PSME4	PSME4	0.0013327	-1.1862	5
USP39	USP39	0.0012036	-1.1855	5
ANO3	ANO3	0.0031754	-1.1849	5
TMEM74	TMEM74	0.0046251	-1.1843	5
SP8	SP8	9.0125e-05	-1.1841	6
DEFB112	DEFB112	7.0731e-06	-1.1837	6
KRTAP12-1	KRTAP12-1	0.00084261	-1.1836	5
HGS	HGS	0.0026898	-1.1835	5
SCNN1A	SCNN1A	2.0307e-05	-1.1834	5
TMEM232	TMEM232	0.0004269	-1.1829	5
SELT	SELENOT	0.00068974	-1.1829	5
LHX4	LHX4	0.0020304	-1.182	5
CWC15	CWC15	0.0014399	-1.1817	5
ABHD6	ABHD6	0.0031434	-1.1816	5
HSD17B3	HSD17B3	0.0084574	-1.1812	5
DDHD1	DDHD1	0.0001928	-1.1806	5
G6PD	G6PD	0.0011082	-1.1804	5
CAMK2D	CAMK2D	0.0054616	-1.1796	5
WDR6	WDR6	4.9968e-05	-1.1793	5
BTBD1	BTBD1	0.0013172	-1.1791	5
GNRH2	GNRH2	0.002338	-1.1791	5
DUS4L	DUS4L	1.1408e-06	-1.179	6
THY1	THY1	0.0025598	-1.178	5
TUBA3C	TUBA3C	7.2328e-05	-1.1771	6
MBNL2	MBNL2	0.00039404	-1.1769	6
SHROOM4	SHROOM4	0.0011789	-1.1763	5
SPSB4	SPSB4	0.0026273	-1.1763	5
DOCK4	DOCK4	0.002244	-1.1758	5
UBXN7	UBXN7	0.0065481	-1.1756	5
YIPF1	YIPF1	0.00071667	-1.1755	5
ERO1LB	ERO1B	0.00046934	-1.1753	6
CYYR1	CYYR1	0.0014399	-1.1752	5
NNAT	NNAT	1.8025e-05	-1.1745	5
MYBPHL	MYBPHL	0.00039404	-1.174	5
USP27X	USP27X	0.0001207	-1.1732	6
IMMP1L	IMMP1L	1.1408e-06	-1.1729	6
LSM14A	LSM14A	0.00031145	-1.1728	6
PANK1	PANK1	0.0037896	-1.1726	5
KAL1	ANOS1	0.003284	-1.1725	5
LMAN1L	LMAN1L	0.00031145	-1.172	5
ASCC3	ASCC3	1.2093e-05	-1.1719	6
ABCE1	ABCE1	0.00035251	-1.1715	5
BLM	BLM	0.0042482	-1.1711	5
DFFA	DFFA	0.0017922	-1.1709	5
SNAP29	SNAP29	0.00053915	-1.1707	6
SNX19	SNX19	0.00022246	-1.1702	5
KLHL40	KLHL40	0.0005136	-1.1696	5
IFT20	IFT20	0.0011785	-1.1694	5
SLC46A1	SLC46A1	4.1754e-05	-1.1683	5
TMEM203	TMEM203	0.0018073	-1.1682	5
DPP7	DPP7	0.00046934	-1.1674	5
BRD7	BRD7	0.0021651	-1.1671	5
CYP7B1	CYP7B1	2.2816e-07	-1.1668	5
SCAF11	SCAF11	0.0067941	-1.1656	5
TET2	TET2	0.0034569	-1.1651	5
PRADC1	PRADC1	0.0001855	-1.1648	5
LOC730159	-	0.0020724	-1.1638	5
TCF12	TCF12	9.5145e-05	-1.1637	6
KDM4C	KDM4C	0.0011082	-1.1634	5
PDE6A	PDE6A	0.0019323	-1.163	5
SYCP2L	SYCP2L	0.0013752	-1.1629	5
ZNF395	ZNF395	0.00050173	-1.1623	6
YTHDF2	YTHDF2	0.0018899	-1.1619	5
HNMT	HNMT	0.0029518	-1.1608	5
RILPL1	RILPL1	0.0013231	-1.1603	5
CUL4A	CUL4A	0.00093525	-1.1599	5
KLHDC10	KLHDC10	0.00014717	-1.1584	6
CRELD2	CRELD2	0.0042272	-1.1583	5
EFNB1	EFNB1	0.0039073	-1.1582	5
FAM117A	FAM117A	0.0020724	-1.1577	5
DERL3	DERL3	0.0017813	-1.1573	5
CD207	CD207	0.0018488	-1.1572	5
MXD3	MXD3	0.00079515	-1.1567	5
C1orf228	ARMH1	2.3957e-05	-1.1555	5
ZNF157	ZNF157	0.00083349	-1.1545	5
KCTD5	KCTD5	0.00013485	-1.1532	5
EXOC6	EXOC6	0.0004196	-1.1531	6
USH1C	USH1C	0.0026999	-1.1529	5
TRHDE	TRHDE	0.0019542	-1.1528	5
GAB1	GAB1	0.0042272	-1.1525	5
RPL12	RPL12	0.0035788	-1.1519	5
GSDMD	GSDMD	0.0005136	-1.1512	5
SOCS5	SOCS5	0.00060395	-1.151	6
ZRANB3	ZRANB3	0.00029091	-1.1509	6
EDARADD	EDARADD	0.002359	-1.1508	5
SLA2	SLA2	0.0014399	-1.1503	5
PEX6	PEX6	0.0030024	-1.1491	5
MT1M	MT1M	0.00047299	-1.1488	5
FAM179B	TOGARAM1	0.001209	-1.148	5
TMTC2	TMTC2	0.0015294	-1.1477	5
MASP2	MASP2	0.0012036	-1.1476	5
PTAR1	PTAR1	0.004146	-1.1473	5
DPY19L3	DPY19L3	0.0034574	-1.1469	5
C9orf129	C9orf129	0.0012684	-1.1458	5
PDZD4	PDZD4	0.0011931	-1.1449	5
GCH1	GCH1	0.0046799	-1.144	5
NF1	NF1	0.00010382	-1.1436	6
ITGA4	ITGA4	0.00034019	-1.1435	5
SFXN2	SFXN2	0.00034476	-1.1435	6
TPD52	TPD52	0.0012036	-1.1432	5
ZNF571	ZNF571	0.00020238	-1.1428	6
NSUN5	NSUN5	0.00034065	-1.1422	6
ANGPTL6	ANGPTL6	0.00026216	-1.1421	5
ELF4	ELF4	0.00023706	-1.1417	5
ATAD2B	ATAD2B	0.003336	-1.1417	5
CCBL2	KYAT3	0.0016709	-1.1415	5
DBNDD1	DBNDD1	0.0047766	-1.141	5
ZNF174	ZNF174	0.0042268	-1.1405	5
NRTN	NRTN	1.1408e-06	-1.1399	6
PATE1	PATE1	0.0030398	-1.1398	5
PLA2G12B	PLA2G12B	0.0031138	-1.1394	5
VRTN	VRTN	0.0030403	-1.1392	5
NUDT9	NUDT9	0.0036951	-1.1391	5
LRRIQ4	LRRIQ4	1.1408e-06	-1.139	5
C10orf25	ZNF22-AS1	0.0021185	-1.1388	5
NHLRC3	NHLRC3	0.001147	-1.1387	5
ZNF439	ZNF439	0.0034186	-1.1385	5
PPAPDC3	PLPP7	0.0034574	-1.1385	5
OR6S1	OR6S1	0.0042482	-1.1385	5
KRTAP3-3	KRTAP3-3	0.00019052	-1.1382	5
SOCS6	SOCS6	1.1408e-06	-1.1378	6
SCML1	NHS	0.0010037	-1.1362	6
TCEA1	TCEA1	0.0007445	-1.1358	5
TESPA1	TESPA1	0.0036956	-1.1353	5
ELF1	ELF1	0.0030398	-1.1352	5
DDI2	DDI2	7.5294e-06	-1.1348	6
MTMR7	MTMR7	0.00039587	-1.1342	5
C17orf75	C17orf75	0.0011995	-1.1342	5
LRRC37A	LRRC37A3	0.001147	-1.134	5
FPR1	FPR1	0.0005136	-1.1337	5
MCM10	MCM10	1.4831e-05	-1.1335	5
OLFM4	OLFM4	0.0012036	-1.1331	5
NOTUM	NOTUM	7.3697e-05	-1.133	6
KIAA1109	KIAA1109	0.0012825	-1.1324	5
SCNN1G	SCNN1G	0.00042644	-1.1322	5
PPIL6	PPIL6	0.0098236	-1.1317	5
OR8U1	OR8U1	1.1408e-06	-1.1312	6
EXOC3L2	EXOC3L2	0.0016061	-1.1301	5
CXCR4	CXCR4	0.0032986	-1.1296	5
DNHD1	DNHD1	0.00021653	-1.1279	6
IMPACT	IMPACT	0.0012679	-1.1276	5
CCDC127	CCDC127	0.0011785	-1.1271	5
SLC8A1	SLC8A1	0.0012223	-1.1268	5
C15orf65	C15orf65	0.0018219	-1.1259	5
LOC100287399	-	2.1676e-05	-1.1253	5
UGT3A2	UGT3A2	0.0016709	-1.1253	5
PDZD7	PDZD7	0.0011465	-1.1252	5
MLH3	MLH3	0.00083257	-1.1241	5
PREPL	PREPL	0.00031145	-1.1231	5
ZNF511	ZNF511	0.00099959	-1.1227	6
CCDC106	CCDC106	0.0017448	-1.1227	5
AZU1	AZU1	0.0016918	-1.1224	5
CRTAM	CRTAM	0.0019542	-1.1218	5
ADI1	ADI1	0.0051052	-1.1217	5
EIF3K	EIF3K	0.0012136	-1.1212	5
CDH12	CDH12	0.0026903	-1.1208	5
ZBTB8OS	ZBTB8OS	0.0016704	-1.1206	5
KRTAP9-3	KRTAP9-3	2.2816e-07	-1.1205	6
PALM3	PALM3	0.00031099	-1.1203	6
LRIG1	LRIG1	0.0051047	-1.1199	5
TIMM23	TIMM23	0.0051052	-1.1197	5
NCEH1	NCEH1	0.0011648	-1.1196	5
NRG2	NRG2	0.0013368	-1.1195	5
NEK2	NEK2	0.0011785	-1.1193	5
TRAPPC13	TRAPPC13	0.0073581	-1.1191	5
RAB26	RAB26	0.0090346	-1.1188	5
LRBA	LRBA	0.001831	-1.1185	5
ENPP4	ENPP4	0.001654	-1.118	5
TRMT44	TRMT44	4.6317e-05	-1.1169	6
FES	FES	0.0017813	-1.1158	5
ZNF20	ZNF121	0.0098241	-1.1155	5
ZYX	ZYX	7.9858e-06	-1.1143	5
L2HGDH	L2HGDH	0.00039587	-1.1136	6
BLOC1S5	BLOC1S5	8.4193e-05	-1.1133	6
GHRH	GHRH	0.0021605	-1.113	5
CTIF	CTIF	0.001074	-1.1128	5
DNAH3	DNAH3	0.0023595	-1.1124	5
F11R	F11R	0.00034019	-1.1122	5
ELOVL2	ELOVL2	0.001126	-1.1121	5
C5AR2	C5AR2	4.9055e-05	-1.1119	6
LOC286238	-	0.00047801	-1.1109	5
MAGEB18	MAGEB18	0.00047801	-1.1104	5
NARF	RNF138	0.0011785	-1.1102	5
RAD23B	RAD23B	7.0731e-06	-1.1099	6
KIAA0226	RUBCN	0.00074313	-1.1096	5
TXNDC15	TXNDC15	0.0011077	-1.1095	6
IGSF5	IGSF5	0.0018073	-1.1091	5
UBE2M	UBE2M	0.00021607	-1.1089	6
CALU	CALU	0.00066099	-1.1088	6
OR5AS1	OR5AS1	0.001554	-1.1085	5
TAAR1	TAAR1	0.00021105	-1.1083	6
FAM53B	FAM53B	2.3957e-05	-1.1082	6
CRYGN	CRYGN	0.005165	-1.1068	5
C14orf2	ATP5MJ	0.0023595	-1.1058	5
TRPM7	TRPM7	0.004653	-1.1057	5
COQ6	COQ6	0.0012615	-1.1038	5
MZT2A	MZT2A	0.0018224	-1.1037	5
TMLHE	TMLHE	0.0023595	-1.1037	5
LOC100505549	LOC100505549	0.00029912	-1.1032	6
FAM160A2	FHIP1B	0.00039632	-1.103	5
NGFRAP1	BEX3	0.0021185	-1.1027	5
KCTD4	KCTD4	0.0011785	-1.1025	5
MTA2	MTA2	0.0027574	-1.1022	5
BAIAP3	BAIAP3	0.0016709	-1.1016	5
CRP	CRP	6.8449e-07	-1.1015	6
MACC1	MACC1	0.002119	-1.1012	5
ATP6V0D1	ATP6V0D1	0.0016312	-1.1005	5
ANKRD28	ANKRD28	0.0017922	-1.1005	5
HEY1	HEY1	0.0057121	-1.1004	5
GTF2H2	GTF2H2	0.00042735	-1.0997	5
PRR15L	PRR15L	0.00039085	-1.0988	5
METRNL	METRNL	0.0029641	-1.098	5
MAGT1	MAGT1	0.0062168	-1.0979	5
LOC100127983	-	0.0076698	-1.0977	5
NSUN6	NSUN6	0.0023595	-1.0975	5
C18orf25	C18orf25	0.002255	-1.0959	5
C12orf4	C12orf4	0.0014158	-1.0957	5
MECP2	MECP2	9.5145e-05	-1.0956	5
KIAA2022	NEXMIF	0.00051314	-1.0954	5
IKZF5	IKZF5	0.0017922	-1.0951	5
LRRFIP1	LRRFIP1	0.00023752	-1.095	6
FOXD4L5	FOXD4L5	0.0083068	-1.0947	5
CAMKMT	CAMKMT	0.0011465	-1.0942	5
SOAT1	SOAT1	0.0032119	-1.0942	5
NLRP11	NLRP11	0.0014317	-1.0939	5
DDB2	DDB2	0.0011493	-1.0923	5
TESK1	TESK1	0.0047771	-1.0917	5
CSF2RA_X	-	0.002359	-1.0913	5
SRFBP1	SRFBP1	0.0013907	-1.091	5
CPNE5	CPNE5	0.0084314	-1.0903	5
FNDC1	FNDC1	0.0084314	-1.0896	5
CAPRIN1	CAPRIN1	0.00028087	-1.0888	5
ANKRD46	ANKRD46	0.0091693	-1.0886	5
PIPOX	PIPOX	0.00011066	-1.0879	5
CNFN	CNFN	0.00099959	-1.0875	5
ARSK	ARSK	0.001251	-1.0873	5
SNED1	SNED1	0.0005136	-1.087	5
CCDC146	CCDC146	0.00060441	-1.087	5
PRKCE	PRKCE	0.00012116	-1.0865	6
ITIH2	ITIH2	0.001204	-1.0865	5
LOC100289561	LOC100289561	0.0067151	-1.0865	5
EPCAM	EPCAM	0.0078035	-1.086	5
ZNF263	ZNF263	0.0084318	-1.0857	5
FAM200A	FAM200A	0.0030398	-1.0854	5
NUGGC	NUGGC	0.0012068	-1.0853	5
PSEN1	PSEN1	0.0015937	-1.0852	5
TCP11L2	TCP11L2	0.00032605	-1.085	5
UBR1	UBR1	0.0031293	-1.085	5
HSPA13	HSPA13	0.0016704	-1.0842	5
EPS8	EPS8	0.0021185	-1.0839	5
ARL6	ARL4D	4.6317e-05	-1.0837	6
SEL1L2	SEL1L2	0.0026593	-1.0835	5
DNTT	DNTT	0.0015593	-1.0833	5
CD58	CD58	0.0011789	-1.0825	5
BCL2L15	BCL2L15	0.0051052	-1.0824	5
BAGE	BAGE	3.8788e-06	-1.0822	5
CACNA1A	CACNA1A	0.0018073	-1.0809	5
ZNF17	ZNF17	0.0015134	-1.0808	5
G6PC2	G6PC2	0.0032288	-1.0801	5
GPER	GPER1	0.001366	-1.08	5
CDH24	CDH18	0.0017448	-1.0798	5
GPR84	GPR84	0.00016131	-1.0794	5
SCP2D1	SCP2D1	0.0055592	-1.0794	5
TSPAN18	TSPAN18	0.00010382	-1.0782	5
TMEM216	TMEM216	0.0015408	-1.0781	5
MBIP	MBIP	0.0015942	-1.0772	5
C3orf17	NEPRO	0.0054826	-1.0769	5
EDDM3B	EDDM3B	0.0015157	-1.0768	5
TMEM159	LDAF1	0.0058504	-1.0764	5
SLC25A46	SLC25A46	0.00067742	-1.0762	5
PYHIN1	PYHIN1	0.0032288	-1.0756	5
PSG5	PSG5	0.00060395	-1.0749	5
SPSB1	SPSB1	0.0090059	-1.0741	5
CP	CP	0.0030732	-1.074	5
SKAP1	SKAP1	0.0031133	-1.0728	5
CD300C	CD300C	0.0011648	-1.0724	5
GJD4	GJD4	0.0023138	-1.0724	5
YKT6	YKT6	0.0011922	-1.0721	5
SLC22A4	SLC22A4	0.0090342	-1.0721	5
KRTAP4-7	LOC100996750	0.003336	-1.0717	5
FAM20B	FAM20B	0.0003945	-1.0714	5
LRP5L	LRP5L	0.0081827	-1.0713	5
CDR1	CDR1	0.0093481	-1.071	5
GJA8	GJA8	1.1408e-06	-1.0707	6
TMEM234	TMEM234	0.0013405	-1.0707	5
FOLR3	FOLR3	0.0037896	-1.0705	5
IL12B	IL12B	0.00017226	-1.0701	6
TCN1	TCN1	0.0022869	-1.0693	5
PBK	PBK	0.0012547	-1.0691	5
CA4	CA4	0.0057126	-1.0685	5
ASRGL1	ASRGL1	0.00014717	-1.0683	5
C6orf136	C6orf136	0.00045565	-1.0678	5
HNRNPU	HNRNPU	0.0040743	-1.0677	5
REG3A	REG3A	0.0015828	-1.0672	5
C1orf186	RHEX	0.0019319	-1.0666	5
FAM177A1	FAM177A1	0.004146	-1.0664	5
VWA3B	VWA3B	4.8599e-05	-1.0663	6
GTPBP2	GTPBP2	0.0029641	-1.0663	5
GEMIN2	GEMIN2	0.0033365	-1.0663	5
MSH6	MSH6	0.0022874	-1.066	5
PARK2	PRKN	0.0012551	-1.0656	5
THBS4	THBS4	0.0042487	-1.0655	5
CCDC142	CCDC142	0.00068974	-1.0654	6
RPS6KA1	RPS6KA1	6.594e-05	-1.0652	5
RTN4RL1	RTN4RL1	0.0016709	-1.0652	5
TMEM79	TMEM79	0.0021605	-1.065	5
TMEM212	TMEM212	0.0018073	-1.0643	5
MYCBP	MYCBP	0.00021927	-1.0642	5
TSPYL1	TSPYL1	0.0027939	-1.0639	5
ATP5S	DMAC2L	0.00099822	-1.0635	6
PLSCR1	PLSCR1	0.001204	-1.0633	5
TRIM64	TRIM64	0.0030736	-1.0628	5
HARBI1	HARBI1	0.00096856	-1.062	5
TRIP4	TRIP4	0.0017808	-1.0617	5
MPPED1	MPPED1	0.0090342	-1.0611	5
MS4A5	MS4A5	0.0014313	-1.0599	5
SYT9	SYT9	0.0020519	-1.0597	5
PDE4C	PDE4C	0.0033365	-1.0585	5
TBC1D5	TBC1D5	0.00048622	-1.0581	5
CSTA	CSTA	0.0014573	-1.0581	5
HS3ST5	HS3ST5	0.00037259	-1.0579	5
PTPN20A	PTPN20	0.0013975	-1.0579	5
MAK	ALPK3	0.0017703	-1.0576	5
FAM71A	FAM71A	0.0016024	-1.0573	5
AKAP12	AKAP12	0.00056197	-1.057	6
GSKIP	GSKIP	0.0038092	-1.0569	5
SFTA3	SFTA3	0.0088644	-1.0568	5
DYX1C1	DNAAF4	0.0013911	-1.0566	5
RUSC2	RUSC2	0.003336	-1.0566	5
ABCB8	ABCB8	0.0018666	-1.0563	5
GPR3	GPR3	0.00061947	-1.0559	5
KIAA1549	KIAA1549	0.0023595	-1.0558	5
DESI1	DESI1	0.00045565	-1.0544	5
CHST7	CHST7	0.001251	-1.0544	5
ADAMTS13	ADAMTS13	0.00074496	-1.0543	6
HTR1F	HTR1F	0.0018315	-1.0535	5
GSG1	GSG1	0.0011908	-1.0528	5
TAL2	TAL2	0.0015645	-1.0527	5
LARP1B	LARP1B	0.0011077	-1.0524	5
JAM3	JAM3	0.0023595	-1.0521	5
XRCC2	XRCC2	0.00016177	-1.0511	6
FDCSP	FDCSP	0.0084578	-1.0511	5
TMEM43	TMEM43	0.0013907	-1.0508	5
BRINP3	BRINP3	0.0011077	-1.0506	5
GIN1	GIN1	0.00051314	-1.0504	5
SRP68	SRP68	0.0023595	-1.05	5
GPX6	GPX6	0.00036301	-1.0499	6
FUNDC2	FUNDC2	0.0038261	-1.0488	5
ORC4	ORC4	0.0061479	-1.0481	5
UBE2H	UBE2H	0.0053972	-1.0478	5
PTPRK	PTPRK	0.0033365	-1.0477	5
BEST2	BEST2	0.0021377	-1.0476	5
NLRP14	NLRP14	0.0017922	-1.047	5
PPP1R17	PPP1R17	0.0016499	-1.0464	5
XKRY	XKRY	0.00042781	-1.0461	5
NQO2	NQO2	6.8449e-07	-1.0457	6
EFHC1	EFHC1	0.003002	-1.0456	5
MSANTD3	MSANTD3	0.00010382	-1.0451	6
METTL18	METTL18	0.0045407	-1.045	5
NECAP2	NECAP2	0.00062449	-1.0444	6
TRPC1	TRPC1	0.0012218	-1.0442	5
CCIN	CCIN	0.0034574	-1.0442	5
TAF2	TAF2	0.0001855	-1.0441	5
THUMPD1	THUMPD1	0.0020724	-1.044	5
CNTN5	CNTN5	0.0064345	-1.0436	5
AAGAB	AAGAB	0.00011842	-1.0435	6
PKP1	PKP1	0.0038088	-1.0431	5
CCT8	CCT8	0.0038088	-1.043	5
RCL1	RCL1	0.0011908	-1.0429	5
GSTA1	GSTA1	0.00039632	-1.0428	6
DCP2	DCP2	0.0011465	-1.0425	5
TFAP2B	TFAP2B	0.008921	-1.0417	5
ASTE1	ASTE1	0.0015139	-1.0416	5
TRMT61A	TRMT61A	0.0021651	-1.041	5
CROT	CROT	0.0011625	-1.0406	5
ACP6	ACP6	0.0027939	-1.0405	5
PHTF2	PHTF2	0.0038266	-1.0398	5
TCTEX1D1	DYNLT5	0.0013368	-1.0396	5
CCL17	CCL17	0.0075429	-1.0394	5
XPO6	XPO6	0.00018367	-1.0389	6
HMP19	NSG2	0.005483	-1.0388	5
IFNK	IFNK	7.2328e-05	-1.038	6
SOX1	SOX1	0.0026597	-1.0377	5
GC	GC	0.0051052	-1.0375	5
ARL15	ARL15	2.0307e-05	-1.0373	6
DHRSX_X	-	0.00015584	-1.0372	5
NRG1	NRG1	0.001554	-1.0369	5
PLA2G10	PLA2G10	0.00083577	-1.0368	5
GALNT4	GALNT4	0.0018224	-1.0367	5
ACSS2	ACSS2	0.0021605	-1.0366	5
BST2	BST2	0.0017813	-1.0364	5
YWHAB	YWHAB	0.0029522	-1.0364	5
NXF5	NXF5	0.0076698	-1.0364	5
SLAMF8	SLAMF8	0.0013177	-1.0358	5
ARPC5L	ARPC5L	0.0031133	-1.0357	5
DSG2	DSG2	0.00016131	-1.0354	6
NUDT7	NUDT7	0.0038092	-1.0354	5
ELMOD2	ELMOD2	0.0011082	-1.0348	6
DYRK1A	DYRK1A	0.0040926	-1.0346	5
LOC100132247	-	0.0013911	-1.0341	5
PDXK	PDXK	0.0012437	-1.0338	5
AMELX	AMELX	0.00031145	-1.0337	5
OR5I1	OR5I1	0.0005136	-1.0329	5
PIGR	PIGR	0.00011796	-1.0326	6
ZNF70	ZNF70	0.0012396	-1.0325	5
CES3	CES3	0.0012396	-1.0325	5
USP4	USP4	0.0023595	-1.0322	5
BAIAP2	BAIAP2	0.0098236	-1.0318	5
AKIRIN1	AKIRIN1	3.7647e-05	-1.0317	6
PRR14L	PRR14L	0.0023138	-1.0312	5
FKTN	FKTN	0.001262	-1.0304	5
GLYR1	GLYR1	0.0014395	-1.0299	5
C10orf35	FAM241B	0.0052366	-1.0299	5
KMT2A	KMT2A	0.00013758	-1.0293	5
C4orf46	C4orf46	0.0018671	-1.0286	5
GPBP1L1	GPBP1L1	0.008603	-1.0284	5
CDK6	CDK6	0.0070866	-1.0283	5
PWWP2A	PWWP2A	0.002072	-1.0276	5
ABTB1	ABTB1	0.0021605	-1.0276	5
SUPV3L1	SUPV3L1	0.00024208	-1.0275	6
RPL10L	RPL10L	0.00011066	-1.0271	6
ANKFN1	ANKFN1	0.0040223	-1.0271	5
TTC9C	TTC9C	0.0010037	-1.0268	5
HIST1H4L	H4C13	0.00083622	-1.0265	6
WIF1	WIF1	0.0018078	-1.0262	5
ATP13A4	ATP13A4	0.0022545	-1.0262	5
MMP27	MMP27	0.008603	-1.0251	5
MORF4L2	MORF4L2	0.0030398	-1.025	5
ANK2	ANK2	0.0005136	-1.0243	6
SLC17A8	SLC17A8	0.0061315	-1.0243	5
EPGN	EPGN	0.0028203	-1.0239	5
KRT13	KRT13	0.0016362	-1.0235	5
PPFIBP2	PPFIBP2	5.4075e-05	-1.0229	6
FKBP5	FKBP5	0.007087	-1.0215	5
ZNF131	ZNF131	0.00049078	-1.0209	5
PACRGL	PACRGL	0.0016029	-1.0205	5
GRIK4	GRIK4	0.0011903	-1.0201	5
ATP8A1	ATP8A1	0.005018	-1.0197	5
REL	REL	0.004653	-1.0194	5
RHOB	RHOB	0.0090059	-1.0194	5
TUBA3E	TUBA3E	0.0090064	-1.0182	5
TNFRSF1B	TNFRSF1B	0.0026597	-1.0177	5
BLOC1S2	BLOC1S2	0.0013327	-1.0172	5
C7orf33	C7orf33	0.00216	-1.017	5
FAM120B	FAM120B	0.0038088	-1.017	5
TMEM249	TMEM249	0.0038444	-1.0168	5
SCN11A	SCN11A	0.0050185	-1.0168	5
C16orf86	C16orf86	0.0030403	-1.0157	5
DGKD	DGKD	0.00216	-1.0155	5
C20orf195	FNDC11	0.00035297	-1.015	5
2021-03-09	-	0.0038092	-1.0147	5
SMPD1	SMPD1	0.00029912	-1.0132	5
SLC3A1	SLC3A1	0.0034957	-1.0128	5
TTLL2	TTLL2	0.0052366	-1.0125	5
IFI44	IFI44	0.0034186	-1.0122	5
ZNF319	ZNF319	0.00074268	-1.0118	5
HNRNPA0	HNRNPA0	0.00016131	-1.0114	5
TMEM211	TMEM211	0.003336	-1.0113	5
MS4A13	MS4A13	0.0012351	-1.0112	5
PRKG1	PRKG1	0.0014792	-1.0112	5
RPP14	RPP14	0.0057796	-1.011	5
DYNC2LI1	DYNC2LI1	0.0032119	-1.0107	5
SCAI	SCAI	0.0014012	-1.0104	5
LIMD1	LIMD1	0.0032119	-1.0102	5
RRNAD1	METTL25B	0.0036655	-1.0093	5
PIAS4	PIAS4	1.4831e-05	-1.0092	5
B3GNT5	B3GNT5	0.0020724	-1.0087	5
C15orf32	C15orf32	0.0011465	-1.0086	6
SIRPB1	SIRPB1	0.0026597	-1.0075	5
IQCJ	IQCJ	0.0012433	-1.0066	5
FAM210A	FAM210A	0.00024163	-1.006	6
CCM2	CCM2	0.0012095	-1.0055	5
RABGAP1L	RABGAP1L	0.0098798	-1.0052	5
ORMDL2	ORMDL2	0.002359	-1.0049	5
GRXCR1	GRXCR1	0.0017544	-1.0047	5
NRXN3	NRXN3	0.0033798	-1.0047	5
SBNO1	SBNO1	0.0045412	-1.0047	5
CAMKK2	CAMKK2	0.0039069	-1.0045	5
ZNF407	ZNF407	0.0046534	-1.0045	5
AKAP3	AKAP3	0.002072	-1.0043	5
CCAR2	CCAR2	0.0045412	-1.0043	5
CLASP1	CLASP1	0.0016503	-1.0027	5
PITPNC1	PITPNC1	0.00051314	-1.0006	6
MOAP1	MOAP1	0.0084318	-1.0005	5
RNF183	RNF183	0.0026994	-1.0002	5
LRTM2	LRTM2	0.0031288	-1.0002	5
