# Supplementary material for: CUL5 E3 ubiquitin ligase regulates the evasion of bladder cancer cells to CD8+ T cell-mediated killing by inhibiting autophagy
Source: PLoS Biol. 2026 Feb 9;24(2):e3003647. doi: 10.1371/journal.pbio.3003647 (PMC12900434; doi:10.1371/journal.pbio.3003647)
Supplement: S2 Table — All sequence information was listed including primers for clone and quantitative RT-PCR, we also presented the sequences of sgRNAs and shRNAs used in this manuscript. (XLSX) [file pbio.3003647.s006.xlsx]

## Sheet: Sheet1
S2 Table. Primers, sgRNAs and shRNA sequence
Primers for PCR or qPCR
Gene	Primer	Sequence (5′-3′)
CUL5	Forward	ACTCCGTTGAAGCACTCATGGA
	Reverse	CCAGGCCAGCACTAATGATATGTT
PTBP1	Forward	TGTGCCATGGACGGCATTGT
	Reverse	TGCACTTCGGCTGTCACCTT
Actin	Forward	TGGCACCCAGCACAATGAA
	Reverse	CTAAGTCATAGTCCGCCTAGAAGCA
RUBCN-Exon13-Skipped	Forward	GCAAATCCGCACCAAGAACCT
	Reverse	TGCTTGAGGCTGTGTTCCTTCT
RUBCN-L	Forward	AGCAAATCCGCACCAAGAACC
	Reverse	CTGAGAACATCGAGGCCAGTGA
RUBCN-S	Forward	TCCAAGATGCTGACATCAGAAGG
	Reverse	CTGGAAGCTGCATCCCCTCAAA
RUBCN pre-mRNA	Forward	GACAAGAAGACCTCTTTCTGC
	Reverse	CACTTCGCAGCTTATCATTC
Primers for plasmid construction
Vector	Primer	Sequence (5′-3′)
pcDNA3.1-3×Flag PTBP1	Forward	CTAGAGAACCCACTGCTTAC
	Reverse	TAGAAGGCACAGTCGAGG
3×Flag PTBP1 1-150	Forward	CTTGGTACCGAGCTCGGATCCATGGACGGCATTGTCCCAGATATAGCCG
	Reverse	TGCTGGATATCTGCAGAATTCCTAGGCCGCCTGGGCCCGCGC
3×Flag PTBP1 1-300	Forward	CTTGGTACCGAGCTCGGATCCATGGACGGCATTGTCCCAGATATAGCCG
	Reverse	GTGCTGGATATCTGCAGAATTCCTAAGGTGCACCGAAGGCCGCGG
3×Flag PTBP1 1-460	Forward	CTTGGTACCGAGCTCGGATCCATGGACGGCATTGTCCCAGATATAGCCG
	Reverse	TGCTGGATATCTGCAGAATTCCTAGGGTGAGTTGCCGTAGTCCTTGGTC
3×Flag PTBP1 461-557	Forward	GCTTGGTACCGAGCTCGGATCCATGCTGCACCGCTTCAAGAAGCCG
	Reverse	GTGCTGGATATCTGCAGAATTCCTAGATGGTGGACTTGGAGAAGG
3×Flag PTBP1 301-557	Forward	GCTTGGTACCGAGCTCGGATCCATGGGTATAATCTCAGCCTCTCCGT
	Reverse	GTGCTGGATATCTGCAGAATTCCTAGATGGTGGACTTGGAGAAGG
pcDNA3.1-3×Flag CUL5	Forward	CCGGAATTCGCCACCATGGCGACGTCTAATCTGTT
	Reverse	ACGCGTCGACTGCCATATATATGAAAGTGTTGATA
pEnCMV-3×Flag Rubicon-L	Forward	CGCAAATGGGCGGTAGGCGTG
	Reverse	CATAGCGTAAAAGGAGCAACA
pEnCMV-3×Flag Rubicon-S	Forward	CGCAAATGGGCGGTAGGCGTG
	Reverse	CATAGCGTAAAAGGAGCAACA
pCMV-MCS-HA Ub	Forward	CGCAAATGGGCGGTAGGCGTG
	Reverse	GAAATTTGTGATGCTATTGC
pCDH-EF1a-mCherry-EGFP-LC3B	Forward	ATATAAGTGCAGTAGTCGCCG
	Reverse	CATAGCGTAAAAGGAGCAACA
sgRNA oligo sequences
Vector	Primer	Sequence (5′-3′)
sg-CUL5#1	Forward	CACCGTTTGCAGCTCACTACAGAAAGG
	Reverse	AAACCCTTTCTGTAGTGAGCTGCAAAC
sg-CUL5#2	Forward	CACCGACTACGAATACTAAGAACCCAGG
	Reverse	AAACCCTGGGTTCTTAGTATTCGTAGTC
shRNA oligo sequences
Vector	Primer	Sequence (5′-3′)
scramble	Forward	CCGGCAACAAGATGAAGAGCACCAACTCGAGTTGGTGCTCTTCATCTTGTTGTTTTTGGTACC
	Reverse	AATTGGTACCAAAAACAACAAGATGAAGAGCACCAACTCGAGTTGGTGCTCTTCATCTTGTTG
sh-PTBP1#1	Forward	CCGGCTCAACGTCAAGTACAACAATCTCGAGATTGTTGTACTTGACGTTGAGTTTTTG
	Reverse	AATTCAAAAACTCAACGTCAAGTACAACAATCTCGAGATTGTTGTACTTGACGTTGAG
sh-PTBP1#2	Forward	CCGGCGTCGTCAAAGGATTCAAGTTCTCGAGAACTTGAATCCTTTGACGACGTTTTTG
	Reverse	AATTCAAAAACGTCGTCAAAGGATTCAAGTTCTCGAGAACTTGAATCCTTTGACGACG
sh-RUBCN-L	Forward	CCGGAAAGAACGGACTGTCAGTGTCCTCGAGGACACTGACAGTCCGTTCTTTTTTTTG
	Reverse	AATTCAAAAAAAAGAACGGACTGTCAGTGTCCTCGAGGACACTGACAGTCCGTTCTTT
sh-RUBCN-S	Forward	CCGGGAAATCCAAGATGCTGACATCCTCGAGGATGTCAGCATCTTGGATTTCTTTTTG
	Reverse	AATTCAAAAAGAAATCCAAGATGCTGACATCCTCGAGGATGTCAGCATCTTGGATTTC
