# Supplementary material for: CUL5 E3 ubiquitin ligase regulates the evasion of bladder cancer cells to CD8+ T cell-mediated killing by inhibiting autophagy
Source: PLoS Biol. 2026 Feb 9;24(2):e3003647. doi: 10.1371/journal.pbio.3003647 (PMC12900434; doi:10.1371/journal.pbio.3003647)
Supplement: S3 Table — (XLSX) [file pbio.3003647.s007.xlsx]

## Sheet: T24-MS
S3 Table. The proteins pulled down by CUL5 in T24-MS
Accession	Description	Coverage [%]	# Peptides	# PSMs	# Unique Peptides	# AAs	MW [kDa]	calc. pI	Abundances (Grouped): CUL5_IGG	Abundances (Grouped): CUL5_IP
A0A8I5KWT8	Myosin-9 OS=Homo sapiens OX=9606 GN=MYH9 PE=1 SV=1	62	134	413	116	1981	229	5.64	5.08535e+09	9.31996e+09
P35580	Myosin-10 OS=Homo sapiens OX=9606 GN=MYH10 PE=1 SV=3	58	127	325	109	1976	228.9	5.54	1.39031e+09	2.63097e+09
Q7Z406	Myosin-14 OS=Homo sapiens OX=9606 GN=MYH14 PE=1 SV=2	45	86	196	46	1995	227.7	5.6	4.11929e+08	7.93466e+08
E9PMV1	Plectin OS=Homo sapiens OX=9606 GN=PLEC PE=1 SV=2	34	132	216	132	4591	520.3	5.78	3.09228e+08	4.66234e+08
A0A1B0GVI3	Keratin, type I cytoskeletal 10 OS=Homo sapiens OX=9606 GN=KRT10 PE=1 SV=2	62	41	151	37	624	63.3	5.26	5.97198e+09	2.69035e+09
P35908	Keratin, type II cytoskeletal 2 epidermal OS=Homo sapiens OX=9606 GN=KRT2 PE=1 SV=2	85	59	149	44	639	65.4	8	4.4271e+09	2.29152e+09
H6VRF8	Keratin, type II cytoskeletal 1 OS=Homo sapiens OX=9606 GN=KRT1 PE=3 SV=1	62	48	146	40	644	66	8.12	5.69303e+09	2.99613e+09
P35527	Keratin, type I cytoskeletal 9 OS=Homo sapiens OX=9606 GN=KRT9 PE=1 SV=3	80	38	105	37	623	62	5.24	1.51302e+09	6.75647e+08
P52732	Kinesin-like protein KIF11 OS=Homo sapiens OX=9606 GN=KIF11 PE=1 SV=2	49	49	64	49	1056	119.1	5.64	4.38636e+06	5.96391e+08
Q92614	Unconventional myosin-XVIIIa OS=Homo sapiens OX=9606 GN=MYO18A PE=1 SV=3	33	55	86	55	2054	233	6.3	7.71778e+07	1.50501e+08
M0QY43	Myosin-14 (Fragment) OS=Homo sapiens OX=9606 GN=MYH14 PE=1 SV=8	44	39	98	2	1002	113.7	7.59	5.40066e+06	9.86021e+06
P21333	Filamin-A OS=Homo sapiens OX=9606 GN=FLNA PE=1 SV=4	26	48	83	44	2647	280.6	6.06	5.75248e+07	1.03173e+08
O94832	Unconventional myosin-Id OS=Homo sapiens OX=9606 GN=MYO1D PE=1 SV=2	48	45	77	45	1006	116.1	9.39	1.58967e+08	2.95608e+08
A0A384P5S9	Epididymis secretory sperm binding protein OS=Homo sapiens OX=9606 PE=2 SV=1	23	47	61	47	2452	282.1	5.34	4.27786e+07	7.86486e+07
P08670	Vimentin OS=Homo sapiens OX=9606 GN=VIM PE=1 SV=4	72	31	64	29	466	53.6	5.12	3.12346e+08	8.43005e+08
P13647	Keratin, type II cytoskeletal 5 OS=Homo sapiens OX=9606 GN=KRT5 PE=1 SV=3	53	40	75	22	590	62.3	7.74	3.52049e+08	2.36881e+08
P02538	Keratin, type II cytoskeletal 6A OS=Homo sapiens OX=9606 GN=KRT6A PE=1 SV=3	47	34	67	3	564	60	8	7.9395e+07	5.33852e+07
Q08211	ATP-dependent RNA helicase A OS=Homo sapiens OX=9606 GN=DHX9 PE=1 SV=4	29	28	41	28	1270	140.9	6.84	2.78484e+07	1.76522e+08
P04259	Keratin, type II cytoskeletal 6B OS=Homo sapiens OX=9606 GN=KRT6B PE=1 SV=5	46	33	67	3	564	60	8	1.01679e+07	8.61638e+06
P78527	DNA-dependent protein kinase catalytic subunit OS=Homo sapiens OX=9606 GN=PRKDC PE=1 SV=3	11	41	53	41	4128	468.8	7.12	2.68633e+07	5.27013e+07
O75643	U5 small nuclear ribonucleoprotein 200 kDa helicase OS=Homo sapiens OX=9606 GN=SNRNP200 PE=1 SV=2	19	31	32	31	2136	244.4	6.06	752479	3.94239e+07
A0A804HK76	Filamin-B OS=Homo sapiens OX=9606 GN=FLNB PE=1 SV=1	14	29	43	25	2562	273.9	5.73	2.55909e+07	3.5713e+07
Q6P2Q9	Pre-mRNA-processing-splicing factor 8 OS=Homo sapiens OX=9606 GN=PRPF8 PE=1 SV=2	16	32	35	32	2335	273.4	8.84	1.75863e+06	6.98427e+07
A5YM63	Neurofilament medium polypeptide OS=Homo sapiens OX=9606 GN=NEFM PE=2 SV=1	31	24	40	23	877	98.3	4.86	4.63274e+07	7.47858e+07
P08779	Keratin, type I cytoskeletal 16 OS=Homo sapiens OX=9606 GN=KRT16 PE=1 SV=4	53	24	49	11	473	51.2	5.05	3.38106e+07	2.44871e+07
P02533	Keratin, type I cytoskeletal 14 OS=Homo sapiens OX=9606 GN=KRT14 PE=1 SV=4	55	26	47	10	472	51.5	5.16	2.44185e+08	1.44721e+08
Q53G99	Beta actin variant (Fragment) OS=Homo sapiens OX=9606 PE=2 SV=1	48	17	59	10	375	41.7	5.59	8.61126e+08	1.20905e+09
K9MS24	Spectrin beta chain OS=Homo sapiens OX=9606 GN=SPTBN1 PE=2 SV=1	15	32	39	28	2364	274.2	5.55	2.35129e+07	4.61266e+07
Q16643	Drebrin OS=Homo sapiens OX=9606 GN=DBN1 PE=1 SV=4	31	16	34	16	649	71.4	4.45	1.17452e+08	1.49944e+08
A0A7I2V4F0	ATP-dependent RNA helicase DDX1 OS=Homo sapiens OX=9606 GN=DDX1 PE=1 SV=1	33	19	34	19	734	81.7	7.33	8.39103e+07	7.82446e+07
Q9Y2W1	Thyroid hormone receptor-associated protein 3 OS=Homo sapiens OX=9606 GN=THRAP3 PE=1 SV=2	23	21	27	20	955	108.6	10.15	1.07473e+06	8.53705e+07
Q12906	Interleukin enhancer-binding factor 3 OS=Homo sapiens OX=9606 GN=ILF3 PE=1 SV=3	20	17	24	17	894	95.3	8.76	5.19302e+06	9.84189e+07
D3DVC4	Nestin, isoform CRA_c OS=Homo sapiens OX=9606 GN=NES PE=3 SV=1	18	23	28	23	1621	177.3	4.36	7.43882e+06	2.35656e+07
P02768	Albumin OS=Homo sapiens OX=9606 GN=ALB PE=1 SV=2	36	21	35	21	609	69.3	6.28	4.4012e+08	1.60943e+08
O00571	ATP-dependent RNA helicase DDX3X OS=Homo sapiens OX=9606 GN=DDX3X PE=1 SV=3	28	15	28	15	662	73.2	7.18	1.51343e+07	4.33663e+07
Q00839	Heterogeneous nuclear ribonucleoprotein U OS=Homo sapiens OX=9606 GN=HNRNPU PE=1 SV=6	24	18	37	18	825	90.5	6	6.09411e+07	1.40278e+08
H0YAR2	Polyadenylate-binding protein OS=Homo sapiens OX=9606 GN=PABPC1 PE=1 SV=2	26	15	19	11	599	66.6	9.28	3.97659e+06	7.64782e+07
P15924	Desmoplakin OS=Homo sapiens OX=9606 GN=DSP PE=1 SV=3	8	26	35	26	2871	331.6	6.81	3.76206e+07	2.9388e+07
Q14573	Inositol 1,4,5-trisphosphate receptor type 3 OS=Homo sapiens OX=9606 GN=ITPR3 PE=1 SV=2	9	20	24	19	2671	303.9	6.48	1.23038e+07	2.41264e+07
Q4VCS5	Angiomotin OS=Homo sapiens OX=9606 GN=AMOT PE=1 SV=1	22	18	26	18	1084	118	7.64	5.26266e+07	55181065
O95714	E3 ubiquitin-protein ligase HERC2 OS=Homo sapiens OX=9606 GN=HERC2 PE=1 SV=2	5	23	23	23	4834	526.9	6.28	996687	2.3474e+07
A8MXP9	Matrin-3 OS=Homo sapiens OX=9606 GN=MATR3 PE=1 SV=1	21	15	16	15	895	99.9	6.04	220657	3.1929e+07
Q9UHB6	LIM domain and actin-binding protein 1 OS=Homo sapiens OX=9606 GN=LIMA1 PE=1 SV=1	31	19	24	19	759	85.2	6.84	2.42693e+07	4.02726e+07
P05787	Keratin, type II cytoskeletal 8 OS=Homo sapiens OX=9606 GN=KRT8 PE=1 SV=7	27	18	30	7	483	53.7	5.59	9.07592e+06	1.98428e+07
E9PKE3	Heat shock cognate 71 kDa protein OS=Homo sapiens OX=9606 GN=HSPA8 PE=1 SV=1	29	12	22	8	627	68.8	5.52	1.78151e+07	1.4031e+07
F5GXS2	Actinin, alpha 4, isoform CRA_a OS=Homo sapiens OX=9606 GN=ACTN4 PE=1 SV=3	23	16	24	13	911	104.8	5.44	1.72623e+07	14932781
O75533	Splicing factor 3B subunit 1 OS=Homo sapiens OX=9606 GN=SF3B1 PE=1 SV=3	14	14	15	14	1304	145.7	7.09	664330	2.65835e+07
B4DN41	Probable ATP-dependent RNA helicase DDX5 OS=Homo sapiens OX=9606 PE=2 SV=1	30	17	23	12	603	67.7	8.87	2.06245e+07	9.05907e+07
U6FSN9	Tyrosine-protein kinase receptor OS=Homo sapiens OX=9606 GN=Mprip-Ntrk1 fusion gene PE=2 SV=1	15	16	23	16	1331	150.4	6.29	2.3675e+07	2.17101e+07
Q96PK6	RNA-binding protein 14 OS=Homo sapiens OX=9606 GN=RBM14 PE=1 SV=2	24	14	25	14	669	69.4	9.67	2.62233e+07	4.16939e+07
O14654	Insulin receptor substrate 4 OS=Homo sapiens OX=9606 GN=IRS4 PE=1 SV=1	13	14	21	14	1257	133.7	8.44	1.57288e+07	2.70791e+07
Q04695	Keratin, type I cytoskeletal 17 OS=Homo sapiens OX=9606 GN=KRT17 PE=1 SV=2	27	14	28	4	432	48.1	5.02	6.90563e+06	3.83464e+06
B4DUQ1	Heterogeneous nuclear ribonucleoprotein K OS=Homo sapiens OX=9606 PE=2 SV=1	35	12	18	12	439	48.5	5.92	3.84026e+06	2.96338e+07
Q5XKE5	Keratin, type II cytoskeletal 79 OS=Homo sapiens OX=9606 GN=KRT79 PE=1 SV=2	16	13	29	1	535	57.8	7.2	1.43701e+06	3.68648e+06
A0A087X0X3	Heterogeneous nuclear ribonucleoprotein M OS=Homo sapiens OX=9606 GN=HNRNPM PE=1 SV=1	15	11	13	11	730	77.5	8.78	3.27277e+06	4.52743e+07
A0A5H1ZRQ2	RNA helicase OS=Homo sapiens OX=9606 GN=DDX17 PE=1 SV=2	22	14	18	9	731	80.4	8.37	2.56764e+06	1.56216e+07
Q13707	ACTA2 protein (Fragment) OS=Homo sapiens OX=9606 GN=ACTA2 PE=3 SV=1	42	9	27	4	330	36.8	5.35	1.6704e+07	1.35445e+07
Q86YZ3	Hornerin OS=Homo sapiens OX=9606 GN=HRNR PE=1 SV=2	8	9	14	9	2850	282.2	10.04	2.11271e+07	1.40501e+07
A0A0G2JIW1	Heat shock 70 kDa protein 1B OS=Homo sapiens OX=9606 GN=HSPA1B PE=1 SV=1	30	13	19	10	642	70.1	5.66	1.79737e+07	2.37778e+07
P22626	Heterogeneous nuclear ribonucleoproteins A2/B1 OS=Homo sapiens OX=9606 GN=HNRNPA2B1 PE=1 SV=2	34	11	20	9	353	37.4	8.95	1.614e+07	5.6689e+07
Q7Z794	Keratin, type II cytoskeletal 1b OS=Homo sapiens OX=9606 GN=KRT77 PE=1 SV=3	19	12	21	7	578	61.9	5.99	8.61883e+06	4.24016e+06
P14923	Junction plakoglobin OS=Homo sapiens OX=9606 GN=JUP PE=1 SV=3	18	11	19	11	745	81.7	6.14	1.99193e+07	1.91987e+07
A0A7I2YQN2	Heterogeneous nuclear ribonucleoprotein Q OS=Homo sapiens OX=9606 GN=SYNCRIP PE=1 SV=1	24	12	15	9	561	62.5	7.56	2.85025e+06	2.1051e+07
P19338	Nucleolin OS=Homo sapiens OX=9606 GN=NCL PE=1 SV=3	20	15	18	15	710	76.6	4.7	1.20771e+07	4.28929e+07
Q9P2E9	Ribosome-binding protein 1 OS=Homo sapiens OX=9606 GN=RRBP1 PE=1 SV=5	10	12	12	12	1410	152.4	8.6	4.11078e+06	1.15461e+07
A0A087WYQ1	Spectrin beta chain OS=Homo sapiens OX=9606 GN=SPTBN2 PE=1 SV=1	5	12	15	8	2397	271.5	6.23	1.72732e+06	4.61243e+06
B4DY08	Heterogeneous nuclear ribonucleoproteins C1/C2 OS=Homo sapiens OX=9606 GN=HNRNPC PE=1 SV=1	24	9	11	9	288	32	8.72	3.09223e+06	7.38324e+07
Q53HQ7	Elongation factor 1-alpha (Fragment) OS=Homo sapiens OX=9606 PE=2 SV=1	21	8	14	8	462	50.2	8.94	1.89313e+07	1.93959e+07
B4E0S6	RNA helicase OS=Homo sapiens OX=9606 PE=2 SV=1	14	9	11	9	784	89.5	7.46	954100	2.05778e+07
H7BXY3	RNA helicase OS=Homo sapiens OX=9606 GN=DHX30 PE=1 SV=1	12	12	12	12	1166	130.5	8.56	2.02681e+06	9.70707e+06
P36578	60S ribosomal protein L4 OS=Homo sapiens OX=9606 GN=RPL4 PE=1 SV=5	24	9	14	9	427	47.7	11.06	7.25919e+06	3.07068e+07
F5H5D3	Tubulin alpha chain OS=Homo sapiens OX=9606 GN=TUBA1C PE=1 SV=1	21	9	22	9	519	57.7	5.07	2.54026e+07	2.23326e+07
F8W6I7	Heterogeneous nuclear ribonucleoprotein A1 OS=Homo sapiens OX=9606 GN=HNRNPA1 PE=1 SV=2	36	8	15	6	307	33.1	9.13	1.72702e+06	1.3943e+07
A0A024RD80	Heat shock protein 90kDa alpha (Cytosolic), class B member 1, isoform CRA_a OS=Homo sapiens OX=9606 GN=HSP90AB1 PE=3 SV=1	15	9	12	7	724	83.2	5.03	7.35457e+06	1.16864e+07
A6NLN1	Polypyrimidine tract-binding protein 1 OS=Homo sapiens OX=9606 GN=PTBP1 PE=1 SV=4	18	7	9	7	527	56.5	9.38	355228	1.58971e+07
E9PDF6	Unconventional myosin-Ib OS=Homo sapiens OX=9606 GN=MYO1B PE=1 SV=1	9	9	12	9	1107	128.4	9.31	7.02116e+06	1.21696e+07
Q6IQ30	Polyadenylate-binding protein OS=Homo sapiens OX=9606 GN=PABPC4 PE=2 SV=1	16	9	10	5	660	72.3	9.35	1.02453e+06	1.26652e+07
Q02878	60S ribosomal protein L6 OS=Homo sapiens OX=9606 GN=RPL6 PE=1 SV=3	25	7	11	7	288	32.7	10.58	4.41447e+06	1.56693e+07
A8K964	Pinin OS=Homo sapiens OX=9606 PE=2 SV=1	15	11	12	11	717	81.5	7.37	1.24115e+06	2.42881e+07
A8K7F6	RNA helicase OS=Homo sapiens OX=9606 PE=2 SV=1	25	7	12	7	406	46.1	5.48	4.17464e+06	5.96494e+06
Q8WWM7	Ataxin-2-like protein OS=Homo sapiens OX=9606 GN=ATXN2L PE=1 SV=2	13	11	17	11	1075	113.3	8.59	2.48357e+07	2.37059e+07
Q15393	Splicing factor 3B subunit 3 OS=Homo sapiens OX=9606 GN=SF3B3 PE=1 SV=4	10	11	12	11	1217	135.5	5.26	5.06146e+07	3.8305e+07
Q13435	Splicing factor 3B subunit 2 OS=Homo sapiens OX=9606 GN=SF3B2 PE=1 SV=2	12	10	10	10	895	100.2	5.67	772708	2.48917e+07
Q8N1N4	Keratin, type II cytoskeletal 78 OS=Homo sapiens OX=9606 GN=KRT78 PE=1 SV=2	16	9	13	6	520	56.8	6.02	1.34487e+07	6.31534e+06
Q6MZS5	Uncharacterized protein DKFZp686A13234 (Fragment) OS=Homo sapiens OX=9606 GN=DKFZp686A13234 PE=2 SV=1	15	8	9	4	613	68.3	8.91		3.92277e+06
Q9UKV3	Apoptotic chromatin condensation inducer in the nucleus OS=Homo sapiens OX=9606 GN=ACIN1 PE=1 SV=2	10	10	10	10	1341	151.8	6.43	1.2175e+06	1.55512e+07
P0CG39	POTE ankyrin domain family member J OS=Homo sapiens OX=9606 GN=POTEJ PE=3 SV=1	5	4	18	1	1038	117.3	5.97
P13639	Elongation factor 2 OS=Homo sapiens OX=9606 GN=EEF2 PE=1 SV=4	9	5	9	5	858	95.3	6.83	4.29572e+06	5.49235e+06
P62424	60S ribosomal protein L7a OS=Homo sapiens OX=9606 GN=RPL7A PE=1 SV=2	38	9	10	9	266	30	10.61	8.74487e+06	2.15159e+07
Q9BQG0	Myb-binding protein 1A OS=Homo sapiens OX=9606 GN=MYBBP1A PE=1 SV=2	6	6	6	6	1328	148.8	9.28	184301	1.93291e+06
Q9NYF8	Bcl-2-associated transcription factor 1 OS=Homo sapiens OX=9606 GN=BCLAF1 PE=1 SV=2	12	9	10	8	920	106.1	9.98	9.32476e+06	2.02354e+07
O14974	Protein phosphatase 1 regulatory subunit 12A OS=Homo sapiens OX=9606 GN=PPP1R12A PE=1 SV=1	9	7	8	7	1030	115.2	5.4	8.74608e+06	7590008
I6L9E8	Family with sequence similarity 98, member A OS=Homo sapiens OX=9606 GN=FAM98A PE=2 SV=1	20	6	9	6	518	55.1	8.88	7.76936e+06	6.94489e+06
B4DM21	cDNA FLJ58021, highly similar to Fragile X mental retardation syndrome-related protein 1 OS=Homo sapiens OX=9606 PE=2 SV=1	13	5	6	4	490	55.1	7.72	596585	4.48445e+06
P62241	40S ribosomal protein S8 OS=Homo sapiens OX=9606 GN=RPS8 PE=1 SV=2	34	6	8	6	208	24.2	10.32	7.40138e+06	1.99768e+07
B7Z6Z4	Myosin light polypeptide 6 OS=Homo sapiens OX=9606 GN=MYL6 PE=1 SV=1	26	6	11	3	238	26.7	5.08	6.45983e+07	1.26109e+08
A0A494C1J1	Cytospin-A OS=Homo sapiens OX=9606 GN=SPECC1L PE=1 SV=1	7	6	7	6	1136	126.2	5.57	4.10988e+06	4.12144e+06
O00159	Unconventional myosin-Ic OS=Homo sapiens OX=9606 GN=MYO1C PE=1 SV=4	11	10	12	10	1063	121.6	9.41	7.70088e+06	1.47807e+07
P16403	Histone H1.2 OS=Homo sapiens OX=9606 GN=H1-2 PE=1 SV=2	24	6	10	1	213	21.4	10.93
Q13045	Protein flightless-1 homolog OS=Homo sapiens OX=9606 GN=FLII PE=1 SV=2	6	7	10	7	1269	144.7	6.05	6.25953e+06	7.126e+06
Q9NVI7	ATPase family AAA domain-containing protein 3A OS=Homo sapiens OX=9606 GN=ATAD3A PE=1 SV=2	13	7	10	2	634	71.3	8.98	8.61129e+06	1.82369e+07
Q5QNW6	Histone H2B type 2-F OS=Homo sapiens OX=9606 GN=H2BC18 PE=1 SV=3	47	6	11	6	126	13.9	10.32	9.22032e+06	2.88133e+07
A8K7N0	60S ribosomal protein L14 OS=Homo sapiens OX=9606 PE=2 SV=1	23	4	8	4	218	23.6	10.84	5.70764e+06	1.17926e+07
P62280	40S ribosomal protein S11 OS=Homo sapiens OX=9606 GN=RPS11 PE=1 SV=3	43	8	11	8	158	18.4	10.3	8.24167e+06	2.88493e+07
O14744	Protein arginine N-methyltransferase 5 OS=Homo sapiens OX=9606 GN=PRMT5 PE=1 SV=4	14	9	10	9	637	72.6	6.29		3.99325e+07
Q14571	Inositol 1,4,5-trisphosphate receptor type 2 OS=Homo sapiens OX=9606 GN=ITPR2 PE=1 SV=2	3	8	9	7	2701	307.9	6.43	1.05164e+06	3.77995e+06
Q9P0K7	Ankycorbin OS=Homo sapiens OX=9606 GN=RAI14 PE=1 SV=2	11	9	11	9	980	110	6.21	8.90547e+06	2.7699e+07
P15880	40S ribosomal protein S2 OS=Homo sapiens OX=9606 GN=RPS2 PE=1 SV=2	28	7	9	7	293	31.3	10.24	6.70283e+06	2.10477e+07
Q2TSD0	Glyceraldehyde-3-phosphate dehydrogenase OS=Homo sapiens OX=9606 PE=2 SV=1	34	7	7	7	335	36	8.46	1.26777e+07	9.577e+06
Q4VB24	Histone cluster 1, H1e OS=Homo sapiens OX=9606 GN=HIST1H1E PE=2 SV=1	24	6	11	1	219	21.9	11.03	1.33424e+07	5.78547e+07
P68431	Histone H3.1 OS=Homo sapiens OX=9606 GN=H3C12 PE=1 SV=2	40	4	7	4	136	15.4	11.12	1.08429e+07	1.81504e+07
Q96IR1	RPS4X protein (Fragment) OS=Homo sapiens OX=9606 GN=RPS4X PE=2 SV=2	24	6	10	6	243	27.2	9.94	2.17131e+06	1.19867e+07
A8K6U7	cDNA FLJ78252, highly similar to Homo sapiens heterogeneous nuclear ribonucleoprotein U-like 1 (HNRPUL1), transcript variant 1, mRNA OS=Homo sapiens OX=9606 PE=2 SV=1	11	6	7	6	856	95.6	6.92		2.09967e+06
P07900	Heat shock protein HSP 90-alpha OS=Homo sapiens OX=9606 GN=HSP90AA1 PE=1 SV=5	7	3	6	1	732	84.6	5.02	5.44411e+06	6.90987e+06
P62269	40S ribosomal protein S18 OS=Homo sapiens OX=9606 GN=RPS18 PE=1 SV=3	38	6	10	6	152	17.7	10.99	9.03054e+06	2.2952e+07
P46781	40S ribosomal protein S9 OS=Homo sapiens OX=9606 GN=RPS9 PE=1 SV=3	32	7	11	7	194	22.6	10.65	9.89813e+06	4.88439e+07
Q9Y3I0	RNA-splicing ligase RtcB homolog OS=Homo sapiens OX=9606 GN=RTCB PE=1 SV=1	16	7	10	7	505	55.2	7.23	8.18624e+06	7.45135e+06
P25705	ATP synthase subunit alpha, mitochondrial OS=Homo sapiens OX=9606 GN=ATP5F1A PE=1 SV=1	14	5	7	5	553	59.7	9.13	4.44994e+06	3.43343e+06
P05783	Keratin, type I cytoskeletal 18 OS=Homo sapiens OX=9606 GN=KRT18 PE=1 SV=2	14	7	15	6	430	48	5.45	9.91566e+06	1.8408e+07
F8W1S1	Keratin, type II cytoskeletal 74 OS=Homo sapiens OX=9606 GN=KRT74 PE=1 SV=1	7	6	11	1	543	59.4	7.44	1.54018e+07	4591921
Q7Z417	FMR1-interacting protein NUFIP2 OS=Homo sapiens OX=9606 GN=NUFIP2 PE=1 SV=1	15	6	9	6	695	76.1	8.7	3.94187e+06	4.41582e+06
A0A7I2V599	60 kDa heat shock protein, mitochondrial OS=Homo sapiens OX=9606 GN=HSPD1 PE=1 SV=1	14	5	7	5	537	57.8	7.77	3.20887e+06	5.93312e+06
Q8NI27	THO complex subunit 2 OS=Homo sapiens OX=9606 GN=THOC2 PE=1 SV=2	6	8	8	8	1593	182.7	8.44		2.28067e+06
Q02413	Desmoglein-1 OS=Homo sapiens OX=9606 GN=DSG1 PE=1 SV=2	8	7	10	7	1049	113.7	5.03	1.56711e+07	6932102
P11021	Endoplasmic reticulum chaperone BiP OS=Homo sapiens OX=9606 GN=HSPA5 PE=1 SV=2	11	7	9	4	654	72.3	5.16	456157	498352
B4E0E1	Poly [ADP-ribose] polymerase OS=Homo sapiens OX=9606 PE=2 SV=1	8	6	6	6	993	111.1	8.87	540020	3.39747e+06
Q14444	Caprin-1 OS=Homo sapiens OX=9606 GN=CAPRIN1 PE=1 SV=2	8	5	9	5	709	78.3	5.25	1.16498e+07	1.5505e+07
W5ZQ92	Fragile X mental retardation 1 OS=Homo sapiens OX=9606 GN=FMR1 PE=2 SV=1	9	5	6	4	554	62.7	7.59	713155	1.34957e+07
B3KN06	Coronin OS=Homo sapiens OX=9606 PE=2 SV=1	15	7	10	7	474	53.2	6.93	4.48735e+06	9.67516e+06
B2RDE1	cDNA, FLJ96568, highly similar to Homo sapiens tropomyosin 3 (TPM3), mRNA OS=Homo sapiens OX=9606 PE=2 SV=1	25	7	9	5	248	29	4.75	1.75827e+07	9.00461e+06
Q96SB3	Neurabin-2 OS=Homo sapiens OX=9606 GN=PPP1R9B PE=1 SV=3	10	6	8	6	817	89.3	4.97	6.70146e+06	7.36932e+06
P81605	Dermcidin OS=Homo sapiens OX=9606 GN=DCD PE=1 SV=2	20	4	9	4	110	11.3	6.54	3.75274e+07	1.61273e+07
Q01804	OTU domain-containing protein 4 OS=Homo sapiens OX=9606 GN=OTUD4 PE=1 SV=4	10	8	8	8	1114	124	6.71	1.00352e+06	8.18907e+06
Q8N6N5	Tubulin beta chain OS=Homo sapiens OX=9606 GN=TUBB2C PE=2 SV=1	13	5	7	1	445	49.8	4.86	7.14327e+06	7.52259e+06
Q9NR30	Nucleolar RNA helicase 2 OS=Homo sapiens OX=9606 GN=DDX21 PE=1 SV=5	11	7	7	7	783	87.3	9.28	1.594e+06	9.01542e+06
A0A384NYT8	Tubulin beta chain (Fragment) OS=Homo sapiens OX=9606 PE=2 SV=1	14	5	7	1	442	49.4	4.89	3.06236e+06	3.07492e+06
O14950	Myosin regulatory light chain 12B OS=Homo sapiens OX=9606 GN=MYL12B PE=1 SV=2	35	5	7	5	172	19.8	4.84	2.53538e+07	3.07829e+07
Q93034	Cullin-5 OS=Homo sapiens OX=9606 GN=CUL5 PE=1 SV=4	9	7	7	7	780	90.9	7.94	288828	15462425
P23396	40S ribosomal protein S3 OS=Homo sapiens OX=9606 GN=RPS3 PE=1 SV=2	26	6	9	2	243	26.7	9.66	5.56588e+06	1.39937e+07
H0YNH8	Uveal autoantigen with coiled-coil domains and ankyrin repeats OS=Homo sapiens OX=9606 GN=UACA PE=1 SV=1	4	5	5	5	1401	161.2	6.93	1.6358e+06	3.30777e+06
H0YHA7	60S ribosomal protein L18 (Fragment) OS=Homo sapiens OX=9606 GN=RPL18 PE=1 SV=1	27	4	7	4	167	19	11.78	3.82686e+06	1.36113e+07
B4DM74	60S ribosomal protein L18a OS=Homo sapiens OX=9606 PE=2 SV=1	34	5	8	5	154	18.1	10.48	3.9751e+06	1.50974e+07
O15144	Actin-related protein 2/3 complex subunit 2 OS=Homo sapiens OX=9606 GN=ARPC2 PE=1 SV=1	17	5	7	5	300	34.3	7.36	3.30769e+06	7.64514e+06
Q96T67	TOB3 OS=Homo sapiens OX=9606 PE=2 SV=1	11	6	8	1	578	65.1	9.33	1.74348e+06	2.66923e+06
Q04837	Single-stranded DNA-binding protein, mitochondrial OS=Homo sapiens OX=9606 GN=SSBP1 PE=1 SV=1	27	4	5	4	148	17.2	9.6	451039	60388997
D6RBZ0	Heterogeneous nuclear ribonucleoprotein A/B OS=Homo sapiens OX=9606 GN=HNRNPAB PE=1 SV=1	16	4	7	3	327	35.7	6.95	5.95101e+06	6.54551e+06
A0A0S2Z4X1	Epididymis secretory sperm binding protein (Fragment) OS=Homo sapiens OX=9606 GN=RBM10 PE=2 SV=1	7	5	5	5	852	94.3	6.73	7.17806e+06	8.86576e+06
E7EQV9	Ribosomal protein L15 (Fragment) OS=Homo sapiens OX=9606 GN=RPL15 PE=1 SV=1	24	4	5	4	174	20.5	11.28	4.44095e+06	1.04493e+07
J3KRX5	60S ribosomal protein L17 (Fragment) OS=Homo sapiens OX=9606 GN=RPL17 PE=1 SV=1	28	4	5	4	174	20.2	10.1	2.66727e+06	1.77096e+07
Q8TBR3	Fusion (Involved in t(1216) in malignant liposarcoma) OS=Homo sapiens OX=9606 GN=FUS PE=2 SV=1	9	5	7	3	526	53.4	9.38	2.48537e+07	2.01982e+07
Q9BSV4	SFPQ protein (Fragment) OS=Homo sapiens OX=9606 GN=SFPQ PE=2 SV=2	10	6	8	5	634	68.6	8.82	5.41185e+06	7.9337e+06
P05141	ADP/ATP translocase 2 OS=Homo sapiens OX=9606 GN=SLC25A5 PE=1 SV=7	17	6	9	6	298	32.8	9.69	1.41677e+07	2.06773e+07
B2R8Y4	cDNA, FLJ94117, highly similar to Homo sapiens actinin, alpha 3 (ACTN3), mRNA OS=Homo sapiens OX=9606 PE=1 SV=1	6	4	5	1	901	103.2	5.6
A0A6I8PIX7	Supervillin OS=Homo sapiens OX=9606 GN=SVIL PE=1 SV=1	5	7	8	7	1904	213.5	7.28	5.43529e+06	3.86369e+06
O00425	Insulin-like growth factor 2 mRNA-binding protein 3 OS=Homo sapiens OX=9606 GN=IGF2BP3 PE=1 SV=2	11	6	6	5	579	63.7	8.87	3.91514e+06	5.12954e+06
P61247	40S ribosomal protein S3a OS=Homo sapiens OX=9606 GN=RPS3A PE=1 SV=2	25	7	8	7	264	29.9	9.73	7.39048e+06	1.77824e+07
A0A384N6C7	Epididymis secretory sperm binding protein OS=Homo sapiens OX=9606 PE=2 SV=1	12	5	5	5	589	64	8.27	240180	6.13597e+06
P51991	Heterogeneous nuclear ribonucleoprotein A3 OS=Homo sapiens OX=9606 GN=HNRNPA3 PE=1 SV=2	8	3	7	2	378	39.6	9.01	215998	5.23736e+06
Q9NXV2	BTB/POZ domain-containing protein KCTD5 OS=Homo sapiens OX=9606 GN=KCTD5 PE=1 SV=1	31	4	4	4	234	26.1	6.24		6.86711e+06
H0Y8G5	Heterogeneous nuclear ribonucleoprotein D0 (Fragment) OS=Homo sapiens OX=9606 GN=HNRNPD PE=1 SV=8	24	6	10	5	260	29.6	9.16	3.69038e+07	1.99056e+07
P62851	40S ribosomal protein S25 OS=Homo sapiens OX=9606 GN=RPS25 PE=1 SV=1	24	4	5	4	125	13.7	10.11	3.5047e+06	1.57361e+07
J3QTR3	Ubiquitin-40S ribosomal protein S27a (Fragment) OS=Homo sapiens OX=9606 GN=RPS27A PE=1 SV=1	32	3	7	3	106	12.2	10.14	1.66952e+07	25667049
O15143	Actin-related protein 2/3 complex subunit 1B OS=Homo sapiens OX=9606 GN=ARPC1B PE=1 SV=3	13	4	6	4	372	40.9	8.35	2.64667e+06	4.443e+06
E9PCY7	Heterogeneous nuclear ribonucleoprotein H OS=Homo sapiens OX=9606 GN=HNRNPH1 PE=1 SV=1	11	4	5	4	429	47.1	6.34	1.53521e+06	1.09204e+07
A0A140TA69	Keratin, type I cuticular Ha4 OS=Homo sapiens OX=9606 GN=KRT34 PE=3 SV=1	11	5	6	2	436	49.4	5.06	3.09925e+06	3.9328e+06
P62917	60S ribosomal protein L8 OS=Homo sapiens OX=9606 GN=RPL8 PE=1 SV=2	16	4	6	4	257	28	11.03	3.2745e+06	10941882
P31944	Caspase-14 OS=Homo sapiens OX=9606 GN=CASP14 PE=1 SV=2	16	4	4	4	242	27.7	5.58	8.88378e+06	930421
O15042	U2 snRNP-associated SURP motif-containing protein OS=Homo sapiens OX=9606 GN=U2SURP PE=1 SV=2	4	4	6	4	1029	118.2	8.47		5.58663e+06
H0YMD0	Annexin (Fragment) OS=Homo sapiens OX=9606 GN=ANXA2 PE=1 SV=1	22	4	5	4	227	25.3	5.97	4.92299e+06	4.141e+06
A0A2R8Y811	40S ribosomal protein S14 (Fragment) OS=Homo sapiens OX=9606 GN=RPS14 PE=1 SV=1	23	3	5	3	150	16.1	10.05	1.36727e+06	5.93441e+06
Q9BVI4	Nucleolar complex protein 4 homolog OS=Homo sapiens OX=9606 GN=NOC4L PE=1 SV=1	19	6	6	6	516	58.4	7.49		1.8427e+06
O94915	Protein furry homolog-like OS=Homo sapiens OX=9606 GN=FRYL PE=1 SV=2	2	6	6	3	3013	339.4	5.58	399556	3.17728e+06
Q5JR04	RNA helicase OS=Homo sapiens OX=9606 GN=MOV10 PE=1 SV=1	5	4	4	4	947	107.1	8.79	472402	3.66427e+06
Q59GK9	60S ribosomal protein L21 (Fragment) OS=Homo sapiens OX=9606 PE=2 SV=1	14	2	3	2	163	18.9	10.54	1.88456e+06	5.64641e+06
Q16777	Histone H2A type 2-C OS=Homo sapiens OX=9606 GN=H2AC20 PE=1 SV=4	50	4	6	4	129	14	10.9	9.44781e+06	17945619
P38919	Eukaryotic initiation factor 4A-III OS=Homo sapiens OX=9606 GN=EIF4A3 PE=1 SV=4	12	5	5	5	411	46.8	6.73	789734	1.01787e+07
V9HWC1	Epididymis luminal protein 71 OS=Homo sapiens OX=9606 GN=HEL71 PE=2 SV=1	2	3	6	2	1939	223	5.74	3.32142e+06	1.55042e+06
O76009	Keratin, type I cuticular Ha3-I OS=Homo sapiens OX=9606 GN=KRT33A PE=2 SV=2	10	4	5	1	404	45.9	4.82	282090	1.14091e+06
M0R210	40S ribosomal protein S16 OS=Homo sapiens OX=9606 GN=RPS16 PE=1 SV=1	30	4	6	4	129	14.4	10.23	1.87649e+06	7.05875e+06
P62805	Histone H4 OS=Homo sapiens OX=9606 GN=H4C16 PE=1 SV=2	50	5	7	5	103	11.4	11.36	1.47225e+07	2.77572e+07
G3V1L9	Tight junction protein ZO-1 OS=Homo sapiens OX=9606 GN=TJP1 PE=1 SV=2	2	4	4	4	1861	208.2	7.25	1.47818e+06	3.07762e+06
A8K0T9	F-actin-capping protein subunit alpha OS=Homo sapiens OX=9606 PE=2 SV=1	14	3	4	3	286	32.9	5.69	3.7841e+06	4.9394e+06
P18583	Protein SON OS=Homo sapiens OX=9606 GN=SON PE=1 SV=4	3	5	5	5	2426	263.7	5.64	314991	5.19083e+06
P18124	60S ribosomal protein L7 OS=Homo sapiens OX=9606 GN=RPL7 PE=1 SV=1	20	4	5	4	248	29.2	10.65	2.27749e+06	9.3507e+06
F8VQR7	Cysteine and glycine-rich protein 2 OS=Homo sapiens OX=9606 GN=CSRP2 PE=1 SV=1	33	5	7	5	187	20.7	8.41	8.31975e+06	4.11314e+06
H0YEU2	40S ribosomal protein S3 (Fragment) OS=Homo sapiens OX=9606 GN=RPS3 PE=1 SV=1	30	5	8	1	171	18.7	8.41		828798
P25311	Zinc-alpha-2-glycoprotein OS=Homo sapiens OX=9606 GN=AZGP1 PE=1 SV=2	15	4	6	4	298	34.2	6.05	8.02894e+06	3.29706e+06
Q14692	Ribosome biogenesis protein BMS1 homolog OS=Homo sapiens OX=9606 GN=BMS1 PE=1 SV=1	4	4	4	4	1282	145.7	6.44		2.5119e+06
Q96N67	Dedicator of cytokinesis protein 7 OS=Homo sapiens OX=9606 GN=DOCK7 PE=1 SV=4	3	6	6	6	2140	242.4	6.8	479986	3.30187e+06
P02656	Apolipoprotein C-III OS=Homo sapiens OX=9606 GN=APOC3 PE=1 SV=1	16	1	4	1	99	10.8	5.41	1.14599e+07	7.80585e+06
P31151	Protein S100-A7 OS=Homo sapiens OX=9606 GN=S100A7 PE=1 SV=4	42	3	6	3	101	11.5	6.77	5.21918e+06	1.95534e+06
A0A0K0K1I0	Epididymis secretory protein Li 265 OS=Homo sapiens OX=9606 GN=HEL-S-265 PE=2 SV=1	18	5	6	2	284	32.8	4.77	3.0789e+06	695644
Q07666	KH domain-containing, RNA-binding, signal transduction-associated protein 1 OS=Homo sapiens OX=9606 GN=KHDRBS1 PE=1 SV=1	16	4	5	4	443	48.2	8.66	6.05748e+06	1.01974e+07
A0A7I2V4F7	Serine/threonine-protein phosphatase OS=Homo sapiens OX=9606 GN=PPP1CA PE=1 SV=1	15	4	4	4	335	37.8	7.05	860348	1.76947e+06
H0YI43	Myosin light polypeptide 6 (Fragment) OS=Homo sapiens OX=9606 GN=MYL6 PE=1 SV=1	30	3	6	1	83	9.2	4.78	1.27783e+06	2.75797e+06
P05109	Protein S100-A8 OS=Homo sapiens OX=9606 GN=S100A8 PE=1 SV=1	32	3	6	3	93	10.8	7.03	1.15028e+07	6.34e+06
P49327	Fatty acid synthase OS=Homo sapiens OX=9606 GN=FASN PE=1 SV=3	3	6	6	6	2511	273.3	6.44	381408	2.40363e+06
A0A2C9F2R7	Protein furry homolog-like (Fragment) OS=Homo sapiens OX=9606 GN=FRYL PE=1 SV=1	3	4	4	1	1716	192.1	5.03
Q9Y520	Protein PRRC2C OS=Homo sapiens OX=9606 GN=PRRC2C PE=1 SV=4	1	4	4	3	2896	316.7	9.13	123164	4.09363e+06
E4W6B6	60S ribosomal protein L27 (Fragment) OS=Homo sapiens OX=9606 GN=RPL27 PE=2 SV=1	30	3	6	3	126	14.2	10.46	2.7289e+06	8.55846e+06
E7EX73	Eukaryotic translation initiation factor 4 gamma 1 OS=Homo sapiens OX=9606 GN=EIF4G1 PE=1 SV=1	4	3	3	3	1436	158.5	5.21	581789	2109877
Q99708	DNA endonuclease RBBP8 OS=Homo sapiens OX=9606 GN=RBBP8 PE=1 SV=2	3	1	2	1	897	101.9	6.3
Q9NZI8	Insulin-like growth factor 2 mRNA-binding protein 1 OS=Homo sapiens OX=9606 GN=IGF2BP1 PE=1 SV=2	11	6	6	5	577	63.4	9.2		1.17466e+07
B2R7T8	F-actin-capping protein subunit beta OS=Homo sapiens OX=9606 PE=2 SV=1	15	4	5	4	272	30.6	6	5.26979e+06	7659866
P51116	RNA-binding protein FXR2 OS=Homo sapiens OX=9606 GN=FXR2 PE=1 SV=2	7	3	3	2	673	74.2	6.23		927447
Q5T749	Keratinocyte proline-rich protein OS=Homo sapiens OX=9606 GN=KPRP PE=1 SV=1	8	4	5	4	579	64.1	8.27	9.57218e+06	4793408
Q5D862	Filaggrin-2 OS=Homo sapiens OX=9606 GN=FLG2 PE=1 SV=1	2	3	3	3	2391	247.9	8.31	7.14492e+06	3.3609e+06
Q5HYL6	Uncharacterized protein DKFZp686E1899 OS=Homo sapiens OX=9606 GN=DKFZp686E1899 PE=2 SV=1	18	5	7	4	352	39.5	5.19	3.59797e+06	2.17293e+06
A0A1U9X9A5	PRRC2A OS=Homo sapiens OX=9606 PE=4 SV=1	3	4	4	3	2153	228.4	9.45		421083
A4ZU86	Nucleophosmin OS=Homo sapiens OX=9606 GN=NPM1 PE=2 SV=1	14	4	5	4	274	30	4.75	7.88852e+06	1.55472e+07
B7Z2Z1	cDNA FLJ59523, highly similar to Scaffold attachment factor B OS=Homo sapiens OX=9606 PE=2 SV=1	9	3	3	3	811	91	7.24	621344	2.75089e+06
P39023	60S ribosomal protein L3 OS=Homo sapiens OX=9606 GN=RPL3 PE=1 SV=2	9	4	6	4	403	46.1	10.18	2.41411e+06	1.15616e+07
J3KT73	60S ribosomal protein L38 OS=Homo sapiens OX=9606 GN=RPL38 PE=1 SV=1	39	2	3	2	64	7.6	9.99	813013	1.80422e+06
A0A8I5KX72	NF-kappa-B-repressing factor OS=Homo sapiens OX=9606 GN=NKRF PE=1 SV=1	6	4	4	4	783	88	8.76		2.21433e+06
A0A7I2YQG2	Ribosomal protein L19 OS=Homo sapiens OX=9606 GN=RPL19 PE=1 SV=1	19	4	6	4	216	25.7	11.27	2.42696e+06	1.25257e+07
P26373	60S ribosomal protein L13 OS=Homo sapiens OX=9606 GN=RPL13 PE=1 SV=4	18	4	6	4	211	24.2	11.65	2.65901e+06	1.28897e+07
P12273	Prolactin-inducible protein OS=Homo sapiens OX=9606 GN=PIP PE=1 SV=1	24	3	4	3	146	16.6	8.05	1.24801e+07	4.9966e+06
H3BPK4	Myosin regulatory light chain 11 (Fragment) OS=Homo sapiens OX=9606 GN=MYL11 PE=1 SV=1	9	1	4	1	199	22	5.81
Q92804	TATA-binding protein-associated factor 2N OS=Homo sapiens OX=9606 GN=TAF15 PE=1 SV=1	5	3	4	1	592	61.8	8.02		1.18437e+06
Q0KKI6	Immunoblobulin light chain (Fragment) OS=Homo sapiens OX=9606 PE=1 SV=1	15	2	5	1	219	24	8.06	813141
Q14126	Desmoglein-2 OS=Homo sapiens OX=9606 GN=DSG2 PE=1 SV=2	5	4	5	4	1118	122.2	5.24	1.89603e+06	2.09286e+06
P01040	Cystatin-A OS=Homo sapiens OX=9606 GN=CSTA PE=1 SV=1	59	4	5	4	98	11	5.5	9.99771e+06	3.2704e+06
B4DN72	cDNA FLJ55910, highly similar to Keratin, type II cuticular Hb6 OS=Homo sapiens OX=9606 PE=2 SV=1	7	4	4	3	486	53.5	5.66	2.46352e+06	4724641
E9PHV5	Protein ITPRID2 OS=Homo sapiens OX=9606 GN=ITPRID2 PE=1 SV=1	5	5	5	5	1237	136.1	5.2	4.37368e+06	4.84211e+06
Q9BVP2	Guanine nucleotide-binding protein-like 3 OS=Homo sapiens OX=9606 GN=GNL3 PE=1 SV=2	6	3	3	3	549	62	9.16	1.14882e+06	4.29928e+06
P49792	E3 SUMO-protein ligase RanBP2 OS=Homo sapiens OX=9606 GN=RANBP2 PE=1 SV=2	1	3	3	3	3224	358	6.2		522252
Q9BQQ5	Ribosomal protein L27a OS=Homo sapiens OX=9606 GN=L27a PE=4 SV=1	22	2	3	2	106	12	11.46	5.14638e+06	14970062
Q59EC0	Adenosine deaminase, RNA-specific isoform ADAR-a variant (Fragment) OS=Homo sapiens OX=9606 PE=2 SV=1	4	4	4	4	1244	137.7	8.48		3.16151e+06
A0A7I2V464	Non-POU domain-containing octamer-binding protein OS=Homo sapiens OX=9606 GN=NONO PE=1 SV=1	9	2	2	1	360	42	9.42
F4ZW63	NF45 OS=Homo sapiens OX=9606 PE=2 SV=1	14	4	4	4	390	43	5.34		5.80295e+06
A0A5C2GK16	IG c1122_light_IGKV2-28_IGKJ2 (Fragment) OS=Homo sapiens OX=9606 PE=2 SV=1	41	3	6	1	111	12.1	7.12	5.95347e+07	5.06013e+08
P83731	60S ribosomal protein L24 OS=Homo sapiens OX=9606 GN=RPL24 PE=1 SV=1	20	3	3	3	157	17.8	11.25	2.19711e+06	7.13154e+06
A0A5C2G374	IGL c3728_light_IGKV4-1_IGKJ1 (Fragment) OS=Homo sapiens OX=9606 PE=2 SV=1	21	2	3	1	113	12.5	6.57	2.50977e+06
B4E3P1	cDNA FLJ57036, highly similar to Homo sapiens tropomyosin 2 (beta) (TPM2), transcript variant 2, mRNA OS=Homo sapiens OX=9606 PE=2 SV=1	10	3	4	1	303	34.1	5.05	835628	846467
P05387	60S acidic ribosomal protein P2 OS=Homo sapiens OX=9606 GN=RPLP2 PE=1 SV=1	39	2	4	2	115	11.7	4.54	1.76855e+06	4.22655e+06
P62273	40S ribosomal protein S29 OS=Homo sapiens OX=9606 GN=RPS29 PE=1 SV=2	46	3	6	3	56	6.7	10.13	2.02802e+07	8.16523e+06
A0A8B0RAT7	Enhancer of mRNA-decapping protein 4 OS=Homo sapiens OX=9606 GN=EDC4 PE=2 SV=1	3	3	3	3	1437	155.3	5.92		1.12259e+06
E5RI99	60S ribosomal protein L30 (Fragment) OS=Homo sapiens OX=9606 GN=RPL30 PE=1 SV=1	25	2	2	2	114	12.6	9.55		2353627
H3BT71	RNA-binding motif protein, X chromosome OS=Homo sapiens OX=9606 GN=RBMX PE=1 SV=1	7	2	3	2	296	32.2	9.91	331681	5.3854e+06
K7EPT8	Glial fibrillary acidic protein (Fragment) OS=Homo sapiens OX=9606 GN=GFAP PE=1 SV=2	15	2	5	1	75	8.4	9.86	778339	1.04172e+06
A0A024RDB2	Ras-GTPase activating protein SH3 domain-binding protein 2, isoform CRA_b OS=Homo sapiens OX=9606 GN=G3BP2 PE=4 SV=1	5	2	2	2	449	50.8	5.38		5.16936e+06
A0A0A0MRM9	Nucleolar and coiled-body phosphoprotein 1 (Fragment) OS=Homo sapiens OX=9606 GN=NOLC1 PE=1 SV=1	5	3	3	3	708	74.6	9.47	1.19599e+06	2.08206e+06
D3DSM4	Collagen, type XVIII, alpha 1, isoform CRA_d OS=Homo sapiens OX=9606 GN=COL18A1 PE=4 SV=1	2	2	2	2	1336	135.4	6.47	444672	1.322e+06
Q53F48	Heterogeneous nuclear ribonucleoprotein H3 isoform a variant (Fragment) OS=Homo sapiens OX=9606 PE=2 SV=1	9	3	3	3	346	36.9	7.34	3.08329e+07	2.6447e+07
B0QYK0	RNA-binding protein EWS OS=Homo sapiens OX=9606 GN=EWSR1 PE=1 SV=1	5	2	2	2	618	64.9	9.38	2.8753e+06	1.37069e+06
B3KY60	cDNA FLJ16777 fis, clone BRHIP2029567, highly similar to Cell division cycle 5-like protein OS=Homo sapiens OX=9606 PE=2 SV=1	3	3	3	3	802	92.2	8.18	8.12428e+06	4.21315e+06
O94906	Pre-mRNA-processing factor 6 OS=Homo sapiens OX=9606 GN=PRPF6 PE=1 SV=1	3	3	3	3	941	106.9	8.25	150710	865874
Q8N1C8	Stress-70 protein, mitochondrial (Fragment) OS=Homo sapiens OX=9606 GN=HSPA9 PE=2 SV=1	10	3	4	3	681	73.8	6.37		839626
A0A5C2G364	IGL c2395_light_IGKV2D-29_IGKJ2 (Fragment) OS=Homo sapiens OX=9606 PE=2 SV=1	21	2	2	2	113	12.4	4.83	1.57117e+07	9514487
Q13835	Plakophilin-1 OS=Homo sapiens OX=9606 GN=PKP1 PE=1 SV=2	3	2	2	2	747	82.8	9.13	1.37992e+06	217251
P13929	Beta-enolase OS=Homo sapiens OX=9606 GN=ENO3 PE=1 SV=5	9	2	3	2	434	47	7.71	511907
A0A024R326	60S ribosomal protein L29 OS=Homo sapiens OX=9606 GN=RPL29 PE=1 SV=1	15	2	3	2	157	17.5	11.66	1.15293e+06	1.06694e+07
P61626	Lysozyme C OS=Homo sapiens OX=9606 GN=LYZ PE=1 SV=1	32	3	3	3	148	16.5	9.16	5.4428e+06	2.3436e+06
Q69YN4	Protein virilizer homolog OS=Homo sapiens OX=9606 GN=VIRMA PE=1 SV=2	2	3	3	3	1812	201.9	5.01		986184
A0A5C2GYW0	IG c930_light_IGKV2D-29_IGKJ1 (Fragment) OS=Homo sapiens OX=9606 PE=2 SV=1	18	2	4	1	112	12.2	7.28	1.37053e+06
B3KX19	116 kDa U5 small nuclear ribonucleoprotein component OS=Homo sapiens OX=9606 PE=2 SV=1	4	3	3	3	962	108.1	5		2.22644e+06
Q9BRS2	Serine/threonine-protein kinase RIO1 OS=Homo sapiens OX=9606 GN=RIOK1 PE=1 SV=2	4	2	2	2	568	65.5	6.19		2.1795e+06
P31025	Lipocalin-1 OS=Homo sapiens OX=9606 GN=LCN1 PE=1 SV=1	13	2	2	2	176	19.2	5.58	2.66097e+06	563162
P46783	40S ribosomal protein S10 OS=Homo sapiens OX=9606 GN=RPS10 PE=1 SV=1	14	2	3	2	165	18.9	10.15	959765	645694
M0R0R2	40S ribosomal protein S5 OS=Homo sapiens OX=9606 GN=RPS5 PE=1 SV=1	11	2	3	2	225	25.3	9.76	655490	1.8078e+06
P60866	40S ribosomal protein S20 OS=Homo sapiens OX=9606 GN=RPS20 PE=1 SV=1	15	2	3	2	119	13.4	9.94	1.73181e+06	5291949
H0YKD8	60S ribosomal protein L28 OS=Homo sapiens OX=9606 GN=RPL28 PE=1 SV=1	18	3	3	3	170	19.1	11.46	1.30139e+07	3.0716e+07
B4DJ30	cDNA FLJ61290, highly similar to Neutral alpha-glucosidase AB OS=Homo sapiens OX=9606 PE=2 SV=1	2	1	1	1	995	112.9	6.06
Q15459	Splicing factor 3A subunit 1 OS=Homo sapiens OX=9606 GN=SF3A1 PE=1 SV=1	3	2	2	2	793	88.8	5.22		1.73382e+06
Q9P035	Very-long-chain (3R)-3-hydroxyacyl-CoA dehydratase 3 OS=Homo sapiens OX=9606 GN=HACD3 PE=1 SV=2	7	2	2	2	362	43.1	8.94	1.11793e+06	2.90653e+06
Q6FI03	G3BP protein OS=Homo sapiens OX=9606 GN=G3BP PE=2 SV=1	4	2	2	2	466	52.1	5.59	161412	4.15639e+06
A0A8I5KWU3	La ribonucleoprotein domain family, member 1, isoform CRA_a OS=Homo sapiens OX=9606 GN=LARP1 PE=1 SV=1	4	4	5	4	891	102.4	8.6	1.58836e+07	5.62347e+07
Q08188	Protein-glutamine gamma-glutamyltransferase E OS=Homo sapiens OX=9606 GN=TGM3 PE=1 SV=4	3	2	2	2	693	76.6	5.86	3.9782e+06	2.96105e+06
Q8WWI1	LIM domain only protein 7 OS=Homo sapiens OX=9606 GN=LMO7 PE=1 SV=3	1	2	3	2	1683	192.6	8.09	862044	1111040
P62266	40S ribosomal protein S23 OS=Homo sapiens OX=9606 GN=RPS23 PE=1 SV=3	15	2	2	2	143	15.8	10.49		3.93489e+06
Q9NVP1	ATP-dependent RNA helicase DDX18 OS=Homo sapiens OX=9606 GN=DDX18 PE=1 SV=2	4	2	2	2	670	75.4	9.5		993391
P29508	Serpin B3 OS=Homo sapiens OX=9606 GN=SERPINB3 PE=1 SV=2	5	2	3	2	390	44.5	6.81	1.94677e+06	754828
A0A8V8TQK1	Clathrin heavy chain 1 OS=Homo sapiens OX=9606 GN=CLTC PE=4 SV=1	2	3	4	3	1651	188.8	5.67	1.62338e+06	2.39337e+06
Q53FG5	DNA replication licensing factor MCM5 (Fragment) OS=Homo sapiens OX=9606 PE=2 SV=1	3	2	2	2	734	82.2	8.28		486535
H0Y449	Y-box-binding protein 1 (Fragment) OS=Homo sapiens OX=9606 GN=YBX1 PE=1 SV=1	10	2	2	2	374	42	10.43	148264	1.83941e+06
H0YIQ2	YLP motif-containing protein 1 (Fragment) OS=Homo sapiens OX=9606 GN=YLPM1 PE=1 SV=1	3	2	2	2	1595	180.2	6.43
B4E0B9	5'-3' exoribonuclease OS=Homo sapiens OX=9606 PE=2 SV=1	3	2	2	2	874	99.9	8.02	308721	2.15183e+06
A0A1Y0BRN0	Unconventional myosin-VI OS=Homo sapiens OX=9606 GN=Myo6-008 PE=2 SV=1	2	2	3	2	1272	146.9	8.56	276541	636695
P07814	Bifunctional glutamate/proline--tRNA ligase OS=Homo sapiens OX=9606 GN=EPRS1 PE=1 SV=5	2	2	2	2	1512	170.5	7.33	575432	1.12966e+06
P49207	60S ribosomal protein L34 OS=Homo sapiens OX=9606 GN=RPL34 PE=1 SV=3	21	3	4	3	117	13.3	11.47	2.86294e+06	1.06988e+07
P30050	60S ribosomal protein L12 OS=Homo sapiens OX=9606 GN=RPL12 PE=1 SV=1	19	2	2	2	165	17.8	9.42		996495
D3YTB1	60S ribosomal protein L32 (Fragment) OS=Homo sapiens OX=9606 GN=RPL32 PE=1 SV=1	10	1	2	1	133	15.6	11.44	1.04775e+06	1.86645e+06
Q6UWP8	Suprabasin OS=Homo sapiens OX=9606 GN=SBSN PE=1 SV=2	9	2	2	2	590	60.5	7.01	1.16269e+06
P05388	60S acidic ribosomal protein P0 OS=Homo sapiens OX=9606 GN=RPLP0 PE=1 SV=1	13	3	4	3	317	34.3	5.97	776830	3.71476e+06
Q53H34	60S ribosomal protein L13a (Fragment) OS=Homo sapiens OX=9606 PE=2 SV=1	9	2	3	2	203	23.5	10.86	1.95827e+06	5.88208e+06
A0A286YEZ8	Heterogeneous nuclear ribonucleoprotein R (Fragment) OS=Homo sapiens OX=9606 GN=HNRNPR PE=1 SV=1	18	2	2	1	141	16.2	6.81
A0A7I2V2S3	Exportin-1 OS=Homo sapiens OX=9606 GN=XPO1 PE=1 SV=1	3	3	3	3	952	109.3	6.16	1.21055e+06	1.24208e+06
A0A125QYY8	IBM-B1 light chain variable region (Fragment) OS=Homo sapiens OX=9606 PE=2 SV=1	12	1	1	1	112	12.2	8.5	2.43509e+06	417403
P27708	CAD protein OS=Homo sapiens OX=9606 GN=CAD PE=1 SV=3	1	3	3	3	2225	242.8	6.46	1.04136e+06	1.95307e+06
I6L8B7	Fatty acid-binding protein 5 OS=Homo sapiens OX=9606 GN=FABP5 PE=1 SV=1	20	2	3	2	101	11.3	6.07	2.26426e+06	2.32983e+06
D3DUE6	Cytokine-like nuclear factor N-PAC OS=Homo sapiens OX=9606 GN=N-PAC PE=3 SV=1	4	2	2	2	558	60.9	9.42		935538
Q5JXI8	Four and a half LIM domains protein 1 (Fragment) OS=Homo sapiens OX=9606 GN=FHL1 PE=1 SV=1	13	3	3	3	257	29.1	8.27	3.7038e+06	2.18526e+06
Q96AG4	Leucine-rich repeat-containing protein 59 OS=Homo sapiens OX=9606 GN=LRRC59 PE=1 SV=1	8	2	3	2	307	34.9	9.57	774359	2.34251e+06
B2RNR6	Zinc finger RNA binding protein OS=Homo sapiens OX=9606 GN=ZFR PE=2 SV=1	3	3	3	3	1074	116.9	9.04	93543.6	1.25626e+06
Q6KB66	Keratin, type II cytoskeletal 80 OS=Homo sapiens OX=9606 GN=KRT80 PE=1 SV=2	5	2	3	1	452	50.5	5.67	1.0436e+06	817697
P62753	40S ribosomal protein S6 OS=Homo sapiens OX=9606 GN=RPS6 PE=1 SV=1	10	2	3	2	249	28.7	10.84	1.64925e+06	6.99118e+06
Q9Y224	RNA transcription, translation and transport factor protein OS=Homo sapiens OX=9606 GN=RTRAF PE=1 SV=1	10	3	3	3	244	28.1	6.65	3.34725e+06	1.01029e+06
B2R5Y4	cDNA, FLJ92684, highly similar to Homo sapiens IK cytokine, down-regulator of HLA II (IK), mRNA OS=Homo sapiens OX=9606 PE=2 SV=1	4	3	3	3	557	65.6	6.64	152953	2.21053e+06
P59665	Neutrophil defensin 1 OS=Homo sapiens OX=9606 GN=DEFA1B PE=1 SV=1	19	2	3	2	94	10.2	6.99	4.13276e+06	1.63902e+06
P07196	Neurofilament light polypeptide OS=Homo sapiens OX=9606 GN=NEFL PE=1 SV=3	5	3	3	2	543	61.5	4.65	2.3121e+06	9.14723e+06
P61326	Protein mago nashi homolog OS=Homo sapiens OX=9606 GN=MAGOH PE=1 SV=1	18	2	2	2	146	17.2	6.11		1.90608e+06
Q13151	Heterogeneous nuclear ribonucleoprotein A0 OS=Homo sapiens OX=9606 GN=HNRNPA0 PE=1 SV=1	7	2	4	1	305	30.8	9.29	669199	1.58774e+06
Q8IWX8	Calcium homeostasis endoplasmic reticulum protein OS=Homo sapiens OX=9606 GN=CHERP PE=1 SV=3	4	3	3	3	916	103.6	9.04	1.45018e+06	1.70278e+06
A0A286YFB2	D-3-phosphoglycerate dehydrogenase OS=Homo sapiens OX=9606 GN=PHGDH PE=1 SV=1	9	1	2	1	165	17.5	5.12	829445
Q9P258	Protein RCC2 OS=Homo sapiens OX=9606 GN=RCC2 PE=1 SV=2	4	3	3	3	522	56	8.78	697525	1.96765e+06
Q15182	Small nuclear ribonucleoprotein-associated protein OS=Homo sapiens OX=9606 GN=SNRPB PE=2 SV=1	5	2	2	2	285	29.7	10.07	275620	4.03721e+06
A1A508	PRSS3 protein OS=Homo sapiens OX=9606 GN=PRSS3 PE=2 SV=1	9	2	2	2	247	26.5	7.21	1.62109e+08	5.24099e+06
P39019	40S ribosomal protein S19 OS=Homo sapiens OX=9606 GN=RPS19 PE=1 SV=2	11	2	4	2	145	16.1	10.32	1.86856e+06	2.89806e+06
A0A1W2PQU7	Glial fibrillary acidic protein (Fragment) OS=Homo sapiens OX=9606 GN=GFAP PE=1 SV=1	69	2	3	1	29	3.4	4.73	2.5648e+07	76111720
B2R9K8	cDNA, FLJ94440, highly similar to Homo sapiens chaperonin containing TCP1, subunit 6A (zeta 1)(CCT6A), mRNA OS=Homo sapiens OX=9606 PE=2 SV=1	3	1	3	1	531	57.9	6.8	340831	185827
A0A8Q3SIC5	Myosin light chain 6B OS=Homo sapiens OX=9606 GN=MYL6B PE=1 SV=1	10	2	3	1	217	23.8	6.57	626038	435895
Q92621	Nuclear pore complex protein Nup205 OS=Homo sapiens OX=9606 GN=NUP205 PE=1 SV=3	1	2	2	2	2012	227.8	6.19	316791	548895
Q9BZE4	GTP-binding protein 4 OS=Homo sapiens OX=9606 GN=GTPBP4 PE=1 SV=3	3	2	2	2	634	73.9	9.5		1.38379e+06
H7C123	60S ribosomal protein L10 (Fragment) OS=Homo sapiens OX=9606 GN=RPL10 PE=1 SV=1	22	2	2	2	91	10	11.81	1.3044e+06	3.99495e+06
Q9BY77	Polymerase delta-interacting protein 3 OS=Homo sapiens OX=9606 GN=POLDIP3 PE=1 SV=2	7	2	2	2	421	46.1	9.99		1.90936e+06
A0A6Q8PF80	Prelamin-A/C OS=Homo sapiens OX=9606 GN=LMNA PE=1 SV=1	7	2	3	2	342	38.6	6.49	467425	1.27064e+06
Q53GY0	Plastin 3 variant (Fragment) OS=Homo sapiens OX=9606 PE=2 SV=1	3	2	2	2	630	70.7	5.68	234181	1.004e+06
B1ALA9	Ribose-phosphate pyrophosphokinase 1 OS=Homo sapiens OX=9606 GN=PRPS1 PE=1 SV=2	6	2	2	2	285	31.4	6.86	576086	851693
A0A669KB89	SCRIB overlapping open reading frame protein OS=Homo sapiens OX=9606 GN=SCRIB PE=1 SV=1	1	2	2	2	1658	177.7	5.14	513501	1.48373e+06
Q5VVC8	60S ribosomal protein L11 OS=Homo sapiens OX=9606 GN=RPL11 PE=1 SV=2	8	1	2	1	167	19	9.8	504841	2.26136e+06
B4DWK8	Catalase OS=Homo sapiens OX=9606 PE=2 SV=1	3	1	2	1	467	53.3	7.94	582058	565819
Q9HB00	Desmocollin 1, isoform CRA_b OS=Homo sapiens OX=9606 GN=DSC1 PE=4 SV=1	3	2	2	2	840	93.8	5.53	4.27769e+06	1258255
P62277	40S ribosomal protein S13 OS=Homo sapiens OX=9606 GN=RPS13 PE=1 SV=2	11	2	2	2	151	17.2	10.54	2.10211e+06	11988512
Q01081	Splicing factor U2AF 35 kDa subunit OS=Homo sapiens OX=9606 GN=U2AF1 PE=1 SV=3	5	1	1	1	240	27.9	8.81		937056
B3KUJ0	cDNA FLJ39996 fis, clone STOMA2002166, highly similar to Splicing factor 3B subunit 4 OS=Homo sapiens OX=9606 PE=2 SV=1	3	1	1	1	424	44.5	8.24		746861
Q9UQ35	Serine/arginine repetitive matrix protein 2 OS=Homo sapiens OX=9606 GN=SRRM2 PE=1 SV=2	1	3	3	3	2752	299.4	12.06	494638	6.37978e+06
P62316	Small nuclear ribonucleoprotein Sm D2 OS=Homo sapiens OX=9606 GN=SNRPD2 PE=1 SV=1	16	2	2	2	118	13.5	9.91		1.72475e+06
Q96P63	Serpin B12 OS=Homo sapiens OX=9606 GN=SERPINB12 PE=1 SV=1	6	2	2	2	405	46.2	5.53	4.9464e+06	1.02998e+06
B4DRA0	cDNA FLJ58459, highly similar to RNA-binding region-containing protein 2 OS=Homo sapiens OX=9606 PE=2 SV=1	5	2	2	2	502	56.4	10.02	77298.4	342654
A0A5C2G4C4	IGL c3410_light_IGKV2D-28_IGKJ4 (Fragment) OS=Homo sapiens OX=9606 PE=2 SV=1	18	2	2	1	113	12.4	8.46	7.59602e+06
A0A5C2GWV5	IG c1423_light_IGKV3-20_IGKJ4 (Fragment) OS=Homo sapiens OX=9606 PE=2 SV=1	15	2	2	2	109	11.6	8.94	9.37131e+06	1.92269e+06
Q5T200	Zinc finger CCCH domain-containing protein 13 OS=Homo sapiens OX=9606 GN=ZC3H13 PE=1 SV=1	1	2	2	2	1668	196.5	9.42		1.09606e+06
P62829	60S ribosomal protein L23 OS=Homo sapiens OX=9606 GN=RPL23 PE=1 SV=1	13	2	2	2	140	14.9	10.51	1.61661e+06	4731032
E9PQB7	Cofilin-1 (Fragment) OS=Homo sapiens OX=9606 GN=CFL1 PE=1 SV=1	9	1	1	1	122	13.9	8.72
B9EG90	DNA topoisomerase I OS=Homo sapiens OX=9606 GN=TOP1 PE=2 SV=1	2	2	2	2	765	90.6	9.31	2.11863e+06	1.64958e+06
I0B0K8	Truncated profilaggrin OS=Homo sapiens OX=9606 GN=FLG PE=4 SV=1	0	3	3	3	4021	430.2	9.29	830337
F5GXS0	Complement C4-B OS=Homo sapiens OX=9606 GN=C4B PE=1 SV=1	1	1	2	1	1698	187.6	7.33	2.19876e+06	1.20112e+06
A0A5C2GSW3	IG c102_light_IGLV1-44_IGLJ3 (Fragment) OS=Homo sapiens OX=9606 PE=2 SV=1	20	2	3	2	110	11.5	8.51	9.38041e+06	4.23234e+06
R4GN08	Actin-related protein 2/3 complex subunit 4 (Fragment) OS=Homo sapiens OX=9606 GN=ARPC4 PE=1 SV=1	21	2	2	2	77	9.4	7.52	870302	2262894
A8K6Y1	cDNA FLJ75526, highly similar to Homo sapiens proliferation-associated 2G4, 38kDa (PA2G4), mRNA (Fragment) OS=Homo sapiens OX=9606 PE=2 SV=1	8	1	1	1	367	40.9	6.4
A0A8V8TM52	Unconventional myosin-Vb (Fragment) OS=Homo sapiens OX=9606 GN=MYO5B PE=4 SV=1	1	2	2	2	1760	203.3	7.33		1.56962e+06
K7EMH1	60S ribosomal protein L22 (Fragment) OS=Homo sapiens OX=9606 GN=RPL22 PE=1 SV=1	15	1	1	1	89	10.4	9.66	282744	2344937
A0A5C2G071	IGL c2621_light_IGKV3-15_IGKJ1 (Fragment) OS=Homo sapiens OX=9606 PE=2 SV=1	14	1	2	1	108	11.9	9.2	1.29063e+06
Q8NE02	AKAP8 protein OS=Homo sapiens OX=9606 GN=AKAP8 PE=2 SV=1	3	1	1	1	692	76.1	5.12
A0A2R8Y849	40S ribosomal protein S24 OS=Homo sapiens OX=9606 GN=RPS24 PE=1 SV=1	9	1	1	1	131	15.2	10.9
A0A5C2FV84	IGL c682_light_IGKV4-1_IGKJ2 (Fragment) OS=Homo sapiens OX=9606 PE=2 SV=1	14	2	2	1	113	12.4	6.54	7.68373e+06	5.44055e+06
Q5BKZ1	DBIRD complex subunit ZNF326 OS=Homo sapiens OX=9606 GN=ZNF326 PE=1 SV=2	2	1	1	1	582	65.6	5.15		550567
Q53HM6	Splicing factor 3a, subunit 3 variant (Fragment) OS=Homo sapiens OX=9606 PE=2 SV=1	2	1	1	1	501	58.8	5.38		691859
Q59G12	Lamina-associated polypeptide 2, isoforms beta/gamma variant (Fragment) OS=Homo sapiens OX=9606 PE=2 SV=1	4	1	1	1	378	41.8	9.23		1.01354e+06
B4DWW8	U4/U6 small nuclear ribonucleoprotein Prp31 OS=Homo sapiens OX=9606 PE=2 SV=1	4	2	2	2	450	50.1	5.25		424195
P06702	Protein S100-A9 OS=Homo sapiens OX=9606 GN=S100A9 PE=1 SV=1	18	2	4	2	114	13.2	6.13	6.17629e+06	3.21226e+06
P32969	60S ribosomal protein L9 OS=Homo sapiens OX=9606 GN=RPL9P9 PE=1 SV=1	10	1	1	1	192	21.9	9.95
M0R299	rRNA 2'-O-methyltransferase fibrillarin (Fragment) OS=Homo sapiens OX=9606 GN=FBL PE=1 SV=1	5	1	1	1	229	25.3	7.66		659539
P62891	60S ribosomal protein L39 OS=Homo sapiens OX=9606 GN=RPL39 PE=1 SV=2	20	1	2	1	51	6.4	12.56	6.25513e+06	5903848
E9PBY7	Zinc finger CCCH domain-containing protein 11A (Fragment) OS=Homo sapiens OX=9606 GN=ZC3H11A PE=1 SV=1	2	1	1	1	515	57.4	8.63
A0A0K0K1L3	Epididymis secretory protein Li 307 (Fragment) OS=Homo sapiens OX=9606 GN=HEL-S-307 PE=2 SV=1	3	1	1	1	365	40.9	8.03		1.21062e+06
Q0QEN7	ATP synthase subunit beta (Fragment) OS=Homo sapiens OX=9606 GN=ATP5B PE=2 SV=1	3	1	1	1	445	48.1	5.07
P42766	60S ribosomal protein L35 OS=Homo sapiens OX=9606 GN=RPL35 PE=1 SV=2	8	1	1	1	123	14.5	11.05		6770024
Q9BQA1	Methylosome protein 50 OS=Homo sapiens OX=9606 GN=WDR77 PE=1 SV=1	4	1	1	1	342	36.7	5.17		830411
Q9UKK4	Pyruvate kinase M2 (Fragment) OS=Homo sapiens OX=9606 PE=4 SV=1	30	1	2	1	56	6	5.91	785551	494595
B5BU25	Splicing factor U2AF subunit OS=Homo sapiens OX=9606 GN=U2AF2 PE=2 SV=1	2	1	1	1	471	53.1	9.09		1.31435e+06
Q5T750	Skin-specific protein 32 OS=Homo sapiens OX=9606 GN=XP32 PE=1 SV=1	4	2	2	2	250	26.2	7.97	1.21104e+07	7.05713e+06
A8K4T9	cDNA FLJ77421, highly similar to Homo sapiens autoantigen p542 mRNA OS=Homo sapiens OX=9606 PE=2 SV=1	7	2	2	2	291	30.4	9.47		2.79546e+06
Q9BPX5	Actin-related protein 2/3 complex subunit 5-like protein OS=Homo sapiens OX=9606 GN=ARPC5L PE=1 SV=1	8	1	1	1	153	16.9	6.6		577741
P61254	60S ribosomal protein L26 OS=Homo sapiens OX=9606 GN=RPL26 PE=1 SV=1	10	2	2	2	145	17.2	10.55	1.00073e+06	5568139
J3KQN4	60S ribosomal protein L36a OS=Homo sapiens OX=9606 GN=RPL36A PE=1 SV=1	6	1	2	1	142	16.4	10.43	791079	2.69311e+06
C9JH19	Cathepsin D OS=Homo sapiens OX=9606 GN=CTSD PE=1 SV=2	2	1	1	1	451	48.6	7.84	1.56856e+06	594158
A0A7S5EUX9	IGH c2806_heavy_IGHV3-33_IGHD2-21_IGHJ4 (Fragment) OS=Homo sapiens OX=9606 PE=2 SV=1	10	1	1	1	122	13.6	7.85	2.06323e+06
P53621	Coatomer subunit alpha OS=Homo sapiens OX=9606 GN=COPA PE=1 SV=2	2	2	2	2	1224	138.3	7.66	321505	406310
A0A5C2G7I4	IGH c572_heavy__IGHV3-21_IGHD5-18_IGHJ5 (Fragment) OS=Homo sapiens OX=9606 PE=2 SV=1	16	1	1	1	118	12.7	5.4	4.50345e+06
B4DWQ5	cDNA FLJ51655, highly similar to Actin-like protein 2 OS=Homo sapiens OX=9606 PE=2 SV=1	4	1	1	1	305	34.5	5.72		697237
F8VRX4	ATP-dependent RNA helicase DDX54 (Fragment) OS=Homo sapiens OX=9606 GN=DDX54 PE=1 SV=1	7	2	2	2	208	22.9	9.83		570801
K7EJV9	60S ribosomal protein L23a (Fragment) OS=Homo sapiens OX=9606 GN=RPL23A PE=1 SV=1	6	1	1	1	170	19.4	10.48		712453
A0A7P0T9F1	Cytoplasmic dynein 1 heavy chain 1 OS=Homo sapiens OX=9606 GN=DYNC1H1 PE=1 SV=1	0	2	2	2	3758	431.5	6.35	742260	1.03488e+06
Q7Z6E5	P-type Ca(2+) transporter (Fragment) OS=Homo sapiens OX=9606 GN=DKFZp779G2251 PE=2 SV=1	2	2	2	2	1054	115.6	5.41	407953	339515
F5H423	ADP-ribosylation factor 3 OS=Homo sapiens OX=9606 PE=3 SV=1	5	1	2	1	210	23.3	8.6	918787	592429
Q53SA2	Uncharacterized protein FLJ13612 (Fragment) OS=Homo sapiens OX=9606 GN=FLJ13612 PE=4 SV=1	8	1	1	1	138	15.6	5.29	935203	709969
A0A6I8PIK9	Polyadenylate-binding protein 1-like (Fragment) OS=Homo sapiens OX=9606 GN=PABPC1L PE=1 SV=1	14	1	1	1	73	8.4	10.51		1.26776e+06
A0A7S5EVN6	IGH c1172_heavy_IGHV1-46_IGHD3-9_IGHJ4 (Fragment) OS=Homo sapiens OX=9606 PE=2 SV=1	10	1	1	1	115	12.7	7.99	3.96073e+06
H3BRG4	Cytochrome b-c1 complex subunit 2, mitochondrial OS=Homo sapiens OX=9606 GN=UQCRC2 PE=1 SV=1	4	1	1	1	412	44.6	9	515015	641992
Q15717	ELAV-like protein 1 OS=Homo sapiens OX=9606 GN=ELAVL1 PE=1 SV=2	5	2	2	2	326	36.1	9.17		3.10243e+06
A0A590UK80	Serine/arginine-rich splicing factor 6 (Fragment) OS=Homo sapiens OX=9606 PE=3 SV=1	1	2	2	2	1090	121	6.84		2.79796e+06
P05089	Arginase-1 OS=Homo sapiens OX=9606 GN=ARG1 PE=1 SV=2	6	2	2	2	322	34.7	7.21	1.04623e+06
A6QKW0	SHINC3 OS=Homo sapiens OX=9606 GN=SHINC3 PE=2 SV=1	5	1	1	1	247	27.9	9.7	694969	859477
B3KRN5	cDNA FLJ34626 fis, clone KIDNE2015433, highly similar to Multiple PDZ domain protein OS=Homo sapiens OX=9606 PE=2 SV=1	1	1	1	1	763	80.4	5.59
P46977	Dolichyl-diphosphooligosaccharide--protein glycosyltransferase subunit STT3A OS=Homo sapiens OX=9606 GN=STT3A PE=1 SV=2	1	1	1	1	705	80.5	8.07	574383	338716
A8K6T3	cDNA FLJ78674, highly similar to Homo sapiens desmocollin type 4 OS=Homo sapiens OX=9606 PE=2 SV=1	2	1	1	1	896	99.9	6.15
A0A7S5C0Y0	IGH c1295_heavy_IGHV4-4_IGHD4-11_IGHJ5 (Fragment) OS=Homo sapiens OX=9606 PE=2 SV=1	6	1	1	1	126	13.8	8.46	1.06301e+06	457027
M0R2N5	very-long-chain enoyl-CoA reductase OS=Homo sapiens OX=9606 GN=TECR PE=1 SV=1	3	1	1	1	346	39.9	9.61	421069	528227
A0A8V8TNY3	Constitutive coactivator of PPAR-gamma-like protein 1 OS=Homo sapiens OX=9606 GN=FAM120A PE=4 SV=1	1	1	1	1	1117	121.8	8.88		531823
P28289	Tropomodulin-1 OS=Homo sapiens OX=9606 GN=TMOD1 PE=1 SV=1	5	2	3	1	359	40.5	5.1	321846	304771
A0A5C2G2D7	IGL c2606_light_IGKV2-30_IGKJ1 (Fragment) OS=Homo sapiens OX=9606 PE=2 SV=1	6	1	1	1	112	12.4	7.99	1.3335e+06
Q53F35	Acidic (Leucine-rich) nuclear phosphoprotein 32 family, member B variant (Fragment) OS=Homo sapiens OX=9606 PE=2 SV=1	12	1	1	1	250	28.7	4.06
B7ZKK7	eIF2AK2 protein OS=Homo sapiens OX=9606 GN=EIF2AK2 PE=2 SV=1	2	1	1	1	546	61.5	8.29
A0A6Q8PGG1	Kinesin-like protein KIF2A OS=Homo sapiens OX=9606 GN=KIF2A PE=1 SV=1	2	1	1	1	590	67.1	5.81	1.58203e+06	655578
H3BMM9	RNA-binding protein with serine-rich domain 1 (Fragment) OS=Homo sapiens OX=9606 GN=RNPS1 PE=1 SV=1	5	1	1	1	284	31.7	11.62		1.55403e+06
A2N0U5	VH6DJ protein (Fragment) OS=Homo sapiens OX=9606 GN=VH6DJ PE=2 SV=1	6	1	1	1	109	12.2	5.36	2.00055e+06
A0A5C2GJU6	IG c473_heavy_IGHV3-7_IGHD5-12_IGHJ3 (Fragment) OS=Homo sapiens OX=9606 PE=2 SV=1	13	1	1	1	121	13.6	7.94
A0A161I202	Lactotransferrin OS=Homo sapiens OX=9606 GN=LTF PE=2 SV=1	1	1	2	1	711	78.3	8.18	2.3646e+06	1.62175e+06
A0A7S5EUY5	IGH c347_heavy_IGHV1-18_IGHD3-10_IGHJ4 (Fragment) OS=Homo sapiens OX=9606 PE=2 SV=1	11	1	2	1	126	14.1	8.4	2.14084e+06	2.69847e+06
Q96GI1	TCPE protein (Fragment) OS=Homo sapiens OX=9606 PE=2 SV=1	5	1	2	1	387	43	6.47		218775
Q5STU3	RNA helicase OS=Homo sapiens OX=9606 GN=DDX39B PE=1 SV=2	4	1	1	1	425	48.8	7.08
Q5M9Q1	NKAP-like protein OS=Homo sapiens OX=9606 GN=NKAPL PE=1 SV=3	2	1	1	1	402	46.3	9.72	182614	1119104
E9PMU0	RNA cytidine acetyltransferase OS=Homo sapiens OX=9606 GN=NAT10 PE=1 SV=1	3	1	1	1	288	33.1	9.6		386934
Q05DF2	SF3A2 protein (Fragment) OS=Homo sapiens OX=9606 GN=SF3A2 PE=2 SV=1	1	1	1	1	481	51.4	10.11		329784
A0A8I5KXL1	Cold shock domain-containing protein E1 OS=Homo sapiens OX=9606 GN=CSDE1 PE=1 SV=1	1	1	1	1	599	67.2	5.87		403861
A0A5C2GAB1	IGH + IGL c25_light_IGLV3-1_IGLJ2 (Fragment) OS=Homo sapiens OX=9606 PE=2 SV=1	9	1	1	1	106	11.6	5.34	2.50072e+06	803835
Q92522	Histone H1.10 OS=Homo sapiens OX=9606 GN=H1-10 PE=1 SV=1	7	1	1	1	213	22.5	10.76
Q15058	Kinesin-like protein KIF14 OS=Homo sapiens OX=9606 GN=KIF14 PE=1 SV=1	1	1	1	1	1648	186.4	7.91	550918	556605
A0A024R3R5	Delta(14)-sterol reductase LBR OS=Homo sapiens OX=9606 GN=LBR PE=3 SV=1	3	1	1	1	615	70.7	9.36		505123
H0YIB2	Keratin, type II cytoskeletal 8 (Fragment) OS=Homo sapiens OX=9606 GN=KRT8 PE=1 SV=2	26	1	1	1	35	4.1	5.11		2684123
P56192	Methionine--tRNA ligase, cytoplasmic OS=Homo sapiens OX=9606 GN=MARS1 PE=1 SV=2	1	1	1	1	900	101.1	6.16	690509	884207
P84090	Enhancer of rudimentary homolog OS=Homo sapiens OX=9606 GN=ERH PE=1 SV=1	11	1	1	1	104	12.3	5.92		1722364
O95969	Secretoglobin family 1D member 2 OS=Homo sapiens OX=9606 GN=SCGB1D2 PE=2 SV=1	10	1	2	1	90	9.9	8.25	3.05108e+06	1.07311e+06
F8WEF5	PHD and RING finger domain-containing protein 1 OS=Homo sapiens OX=9606 GN=PHRF1 PE=1 SV=1	1	1	1	1	1647	178.3	8.98
J3QSC8	BTB/POZ domain-containing protein KCTD2 OS=Homo sapiens OX=9606 GN=KCTD2 PE=1 SV=1	25	1	1	1	64	7.2	4.72
A0A4P2SSF2	MHC class II antigen (Fragment) OS=Homo sapiens OX=9606 GN=HLA-DPA1 PE=3 SV=1	5	1	1	1	175	20.3	4.84		343357
Q13823	Nucleolar GTP-binding protein 2 OS=Homo sapiens OX=9606 GN=GNL2 PE=1 SV=1	2	1	1	1	731	83.6	9.25
Q9ULA6	SNW domain-containing protein 1 (Fragment) OS=Homo sapiens OX=9606 PE=3 SV=1	3	1	1	1	287	33.4	9.31		538803
B2R933	Toll-like receptor OS=Homo sapiens OX=9606 PE=2 SV=1	1	1	1	1	796	91.8	7.23	1.55483e+06	3.7216e+06
B4DR61	Protein transport protein Sec61 subunit alpha isoform 1 OS=Homo sapiens OX=9606 GN=SEC61A1 PE=1 SV=1	2	1	2	1	482	52.9	8.24
I3L3C4	Ribosomal L1 domain-containing protein 1 (Fragment) OS=Homo sapiens OX=9606 GN=RSL1D1 PE=1 SV=1	8	1	1	1	158	18.5	10.07		327859
Q96JN8	Neuralized-like protein 4 OS=Homo sapiens OX=9606 GN=NEURL4 PE=1 SV=2	1	1	1	1	1562	166.8	5.86		925590
B4DF70	cDNA FLJ60461, highly similar to Peroxiredoxin-2 OS=Homo sapiens OX=9606 PE=2 SV=1	4	1	1	1	183	20.1	8.78	1.62573e+06	1220470
A0A6Q8PF43	Heat shock protein beta-1 OS=Homo sapiens OX=9606 GN=HSPB1 PE=1 SV=1	7	1	1	1	141	15.9	8.54		201546
X6RAJ1	A-kinase anchor protein 17A OS=Homo sapiens OX=9606 GN=AKAP17A PE=1 SV=1	2	1	1	1	446	51.5	9.39		579114
P13010	X-ray repair cross-complementing protein 5 OS=Homo sapiens OX=9606 GN=XRCC5 PE=1 SV=3	1	1	1	1	732	82.7	5.81
D3DQ69	SERPINE1 mRNA binding protein 1, isoform CRA_c OS=Homo sapiens OX=9606 GN=SERBP1 PE=4 SV=1	2	1	1	1	450	49.1	9.33		1.23749e+06
F5GXG4	Serine/threonine-protein phosphatase PGAM5, mitochondrial OS=Homo sapiens OX=9606 GN=PGAM5 PE=1 SV=1	7	1	1	1	140	15.9	7.02	346208	2.54745e+06
A0A5C2FV56	IGL c901_light_IGKV3-15_IGKJ1 (Fragment) OS=Homo sapiens OX=9606 PE=2 SV=1	8	1	1	1	107	11.5	8.48	1.2769e+06	675606
Q9ULE4	Protein FAM184B OS=Homo sapiens OX=9606 GN=FAM184B PE=2 SV=3	1	1	2	1	1060	121	6.18	1.57808e+06	2785413
B3KX15	cDNA FLJ44468 fis, clone UTERU2026025, moderately similar to SPLICING FACTOR, ARGININE/SERINE-RICH 2 OS=Homo sapiens OX=9606 PE=2 SV=1	7	1	1	1	122	13.8	10.45		231056
A0A7I2V4A6	Citron Rho-interacting kinase OS=Homo sapiens OX=9606 GN=CIT PE=1 SV=1	1	1	1	1	1566	179.5	6.67	670981	388364
P61513	60S ribosomal protein L37a OS=Homo sapiens OX=9606 GN=RPL37A PE=1 SV=2	9	1	2	1	92	10.3	10.43	901114	1.28578e+06
Q53G61	Small nuclear ribonucleoprotein polypeptide A' variant (Fragment) OS=Homo sapiens OX=9606 PE=2 SV=1	4	1	1	1	255	28.4	8.62
B4E2M0	cDNA FLJ55443, highly similar to Ras GTPase-activating-like protein IQGAP1 OS=Homo sapiens OX=9606 PE=2 SV=1	1	1	1	1	1085	124.5	8.47	496764	761828
Q14974	Importin subunit beta-1 OS=Homo sapiens OX=9606 GN=KPNB1 PE=1 SV=2	1	1	1	1	876	97.1	4.78	309609	468317
H3BQD0	Cerebellin-1 OS=Homo sapiens OX=9606 GN=CBLN1 PE=1 SV=1	5	1	1	1	140	14.7	5.48	410854
Q7RTV0	PHD finger-like domain-containing protein 5A OS=Homo sapiens OX=9606 GN=PHF5A PE=1 SV=1	7	1	1	1	110	12.4	8.41		654540
Q96QA5	Gasdermin-A OS=Homo sapiens OX=9606 GN=GSDMA PE=1 SV=4	2	1	1	1	445	49.3	5.29	926242	426936
A8KA75	phosphatidylinositol-4,5-bisphosphate 3-kinase OS=Homo sapiens OX=9606 PE=2 SV=1	4	1	1	1	1068	124.2	7.23
A0A5C2G5V9	IGH c356_heavy__IGHV3-43_IGHD3-9_IGHJ3 (Fragment) OS=Homo sapiens OX=9606 PE=2 SV=1	16	1	1	1	119	12.8	5.39	1.58746e+06
Q9BY89	Uncharacterized protein KIAA1671 OS=Homo sapiens OX=9606 GN=KIAA1671 PE=1 SV=2	1	1	1	1	1806	196.6	8.47	140202	312476
V9GZ56	U6 snRNA-associated Sm-like protein LSm4 (Fragment) OS=Homo sapiens OX=9606 GN=LSM4 PE=1 SV=1	3	1	2	1	238	25.7	10.15	2.72053e+06	727843
B4DW97	RNA helicase OS=Homo sapiens OX=9606 PE=2 SV=1	1	1	1	1	711	80	8.85
E9PFP8	Poly(rC)-binding protein 3 OS=Homo sapiens OX=9606 GN=PCBP3 PE=1 SV=1	3	1	1	1	361	38.2	8.06
B4DL07	cDNA FLJ53353, highly similar to ATP-binding cassette sub-family D member 3 OS=Homo sapiens OX=9606 PE=2 SV=1	2	1	1	1	683	78.4	9.11
A0A7G6J4N4	Ubiquitin carboxyl-terminal hydrolase OS=Homo sapiens OX=9606 PE=2 SV=1	2	1	1	1	802	87.5	5.27		629113
F8WEW9	Unconventional myosin-Ig OS=Homo sapiens OX=9606 GN=MYO1G PE=1 SV=1	9	1	1	1	210	23.6	6.8
P62906	60S ribosomal protein L10a OS=Homo sapiens OX=9606 GN=RPL10A PE=1 SV=2	4	1	1	1	217	24.8	9.94	547414	1.89475e+06
A0A024RCU9	SFRS protein kinase 1, isoform CRA_e OS=Homo sapiens OX=9606 GN=SRPK1 PE=4 SV=1	3	1	1	1	548	61.9	5.69
Q59E85	Caveolin (Fragment) OS=Homo sapiens OX=9606 PE=2 SV=1	4	1	1	1	217	25.1	7.91
E9PQU5	RNA-binding protein 25 (Fragment) OS=Homo sapiens OX=9606 GN=RBM25 PE=1 SV=1	7	1	1	1	243	26.7	9.04	93492.5	481522
A0A7I2V3Z3	Importin subunit alpha-1 OS=Homo sapiens OX=9606 GN=KPNA2 PE=1 SV=1	2	1	1	1	399	43.5	8.87	188963	302946
D6R9Z1	Receptor of-activated protein C kinase 1 (Fragment) OS=Homo sapiens OX=9606 GN=RACK1 PE=1 SV=8	5	1	1	1	236	26.3	8.84		506113
P21796	Voltage-dependent anion-selective channel protein 1 OS=Homo sapiens OX=9606 GN=VDAC1 PE=1 SV=2	8	1	1	1	283	30.8	8.54
Q9H2D6	TRIO and F-actin-binding protein OS=Homo sapiens OX=9606 GN=TRIOBP PE=1 SV=3	0	1	2	1	2365	261.2	8.48	5.48693e+06	12554162
Q9NXE4	Sphingomyelin phosphodiesterase 4 OS=Homo sapiens OX=9606 GN=SMPD4 PE=1 SV=3	1	1	1	1	866	97.7	8.27	355844	366335
H0Y8R9	Rho-related BTB domain-containing protein 3 (Fragment) OS=Homo sapiens OX=9606 GN=RHOBTB3 PE=1 SV=1	7	1	2	1	103	11.4	6.51		501356
B4DKU3	cDNA FLJ53449, highly similar to rRNA methyltransferase 3 OS=Homo sapiens OX=9606 PE=2 SV=1	1	1	1	1	726	82.5	6.38		532934
J3QLR7	Small nuclear ribonucleoprotein Sm D1 OS=Homo sapiens OX=9606 GN=SNRPD1 PE=1 SV=1	25	1	1	1	44	5.3	9.82		1.07953e+06
Q71SV8	Crn-related protein kim1 OS=Homo sapiens OX=9606 PE=2 SV=1	1	1	1	1	852	99.6	6.23		445550
P49773	Adenosine 5'-monophosphoramidase HINT1 OS=Homo sapiens OX=9606 GN=HINT1 PE=1 SV=2	20	1	1	1	126	13.8	6.95	724840	372274
H7C2W9	60S ribosomal protein L31 (Fragment) OS=Homo sapiens OX=9606 GN=RPL31 PE=1 SV=1	7	1	1	1	108	12.8	11	428662	1.54561e+06
Q9HAU5	Regulator of nonsense transcripts 2 OS=Homo sapiens OX=9606 GN=UPF2 PE=1 SV=1	1	1	1	1	1272	147.7	5.69		367311
Q2TAY7	WD40 repeat-containing protein SMU1 OS=Homo sapiens OX=9606 GN=SMU1 PE=1 SV=2	2	1	1	1	513	57.5	7.18		496218
Q9P2D8	Protein unc-79 homolog OS=Homo sapiens OX=9606 GN=UNC79 PE=1 SV=4	1	1	1	1	2635	295.1	6.32	972208
A0A6I8PRA0	Treacle protein (Fragment) OS=Homo sapiens OX=9606 GN=TCOF1 PE=1 SV=1	1	1	1	1	1240	125.2	7.93	249998	730217
A0A7P0TB94	RNA helicase OS=Homo sapiens OX=9606 GN=DDX20 PE=1 SV=1	2	1	1	1	423	46.9	7.47		674186
F5H018	GTP-binding nuclear protein Ran (Fragment) OS=Homo sapiens OX=9606 GN=RAN PE=1 SV=8	10	1	1	1	198	22.4	8.73	234449	97078.2
A0A5C2FXP4	IGL c1699_light_IGKV1D-13_IGKJ3 (Fragment) OS=Homo sapiens OX=9606 PE=2 SV=1	7	1	1	1	107	11.4	9.01	775844
Q8N163	Cell cycle and apoptosis regulator protein 2 OS=Homo sapiens OX=9606 GN=CCAR2 PE=1 SV=2	1	1	1	1	923	102.8	5.22	186671	545311
A0A7I2V562	Cytospin-B OS=Homo sapiens OX=9606 GN=SPECC1 PE=1 SV=1	1	1	3	1	834	92.5	5.83	2.14309e+09	1367027712
A0A5C2FX73	IGL c195_light_IGLV1-40_IGLJ2 (Fragment) OS=Homo sapiens OX=9606 PE=2 SV=1	6	1	1	1	112	11.8	7.99	7.00482e+07
O15511	Actin-related protein 2/3 complex subunit 5 OS=Homo sapiens OX=9606 GN=ARPC5 PE=1 SV=3	8	1	1	1	151	16.3	5.67	632324	1086032
C9JUG7	F-actin-capping protein subunit alpha OS=Homo sapiens OX=9606 GN=CAPZA2 PE=1 SV=1	5	1	1	1	146	16.7	5.11	492452	939343
V9GYZ0	Pantothenate kinase 2, mitochondrial OS=Homo sapiens OX=9606 GN=PANK2 PE=1 SV=2	4	1	1	1	171	18.7	9.98		990971
A0A5C2GA72	IGH c165_heavy__IGHV4-34_IGHD3-10_IGHJ4 (Fragment) OS=Homo sapiens OX=9606 PE=2 SV=1	34	1	1	1	125	13.9	8.78
Q9Y5I4	Protocadherin alpha-C2 OS=Homo sapiens OX=9606 GN=PCDHAC2 PE=2 SV=1	1	1	1	1	1007	109.4	5.41	2.27233e+06	976381
Q9Y3U8	60S ribosomal protein L36 OS=Homo sapiens OX=9606 GN=RPL36 PE=1 SV=3	10	1	1	1	105	12.2	11.59	600970	3.12656e+06
A0A024R6F2	Zinc finger CCCH domain-containing protein 14 OS=Homo sapiens OX=9606 GN=FLJ11806 PE=3 SV=1	3	1	1	1	424	48.1	7.94		547131
Q50L07	Bitter taste receptor T2R1 (Fragment) OS=Homo sapiens OX=9606 GN=Hosa(Biaka)-T2R1 PE=3 SV=1	3	1	1	1	251	28.8	9.86		708470
A8KA74	cDNA FLJ76065 OS=Homo sapiens OX=9606 PE=2 SV=1	2	1	1	1	857	97.6	7.69		421305
P46939	Utrophin OS=Homo sapiens OX=9606 GN=UTRN PE=1 SV=2	0	1	1	1	3433	394.2	5.33
Q8N8E3	Centrosomal protein of 112 kDa OS=Homo sapiens OX=9606 GN=CEP112 PE=1 SV=2	1	1	1	1	955	112.7	6.68		861571
H0YAU0	Zinc finger protein 292 (Fragment) OS=Homo sapiens OX=9606 GN=ZNF292 PE=1 SV=2	2	1	1	1	355	40.4	5.02	1.65476e+06	6.48537e+06
Q2TA76	CDC40 protein OS=Homo sapiens OX=9606 GN=CDC40 PE=2 SV=1	4	1	1	1	280	31.1	5.25		1.1524e+06
Q76N57	40S ribosomal protein S26 (Fragment) OS=Homo sapiens OX=9606 PE=3 SV=1	39	1	1	1	23	2.5	4.91	1.67061e+06	7182840
A0A5C2GT62	IG c1690_heavy_IGHV3-21_IGHD5-18_IGHJ6 (Fragment) OS=Homo sapiens OX=9606 PE=2 SV=1	9	1	1	1	124	13.3	8.28	847053
Q8TCJ2	Dolichyl-diphosphooligosaccharide--protein glycosyltransferase subunit STT3B OS=Homo sapiens OX=9606 GN=STT3B PE=1 SV=1	1	1	1	1	826	93.6	8.91		283784
A0A024R2K4	Leucine rich repeat (In FLII) interacting protein 2, isoform CRA_b OS=Homo sapiens OX=9606 GN=LRRFIP2 PE=3 SV=1	1	1	2	1	742	84.1	6.98	558003	722869
J3QR07	YTH domain-containing protein 1 OS=Homo sapiens OX=9606 GN=YTHDC1 PE=1 SV=1	1	1	1	1	735	85.5	6.23		712502
Q7KYT4	Type I phosphatidylinositol-4-phosphate 5-kinase beta (Fragment) OS=Homo sapiens OX=9606 GN=STM7 PE=2 SV=1	4	1	1	1	391	44.6	8.57	2.33102e+07	28265626
Q9UK61	Protein TASOR OS=Homo sapiens OX=9606 GN=TASOR PE=1 SV=3	1	1	1	1	1670	188.9	5.8
Q58EX4	PPP2R5E protein (Fragment) OS=Homo sapiens OX=9606 GN=PPP2R5E PE=2 SV=1	7	1	1	1	441	51.5	7.43	224874	215932
Q86V48	Leucine zipper protein 1 OS=Homo sapiens OX=9606 GN=LUZP1 PE=1 SV=2	1	1	1	1	1076	120.2	8.5	513772	596530
Q96DI7	U5 small nuclear ribonucleoprotein 40 kDa protein OS=Homo sapiens OX=9606 GN=SNRNP40 PE=1 SV=1	3	1	1	1	357	39.3	8.1		594026
Q8IVL5	Prolyl 3-hydroxylase 2 OS=Homo sapiens OX=9606 GN=P3H2 PE=1 SV=1	1	1	1	1	708	80.9	5.71	1.41909e+06	1.21909e+06
H0YKU6	SAFB-like transcription modulator (Fragment) OS=Homo sapiens OX=9606 GN=SLTM PE=1 SV=1	5	1	1	1	205	22.9	4.45
Q99832	T-complex protein 1 subunit eta OS=Homo sapiens OX=9606 GN=CCT7 PE=1 SV=2	5	1	1	1	543	59.3	7.65
A0A804HL78	Microtubule-actin cross-linking factor 1, isoforms 6/7 (Fragment) OS=Homo sapiens OX=9606 GN=MACF1 PE=1 SV=1	0	1	1	1	2276	257	5.43	582172	1.06741e+06
B2R4P2	cDNA, FLJ92164, highly similar to Homo sapiens peroxiredoxin 1 (PRDX1), mRNA OS=Homo sapiens OX=9606 PE=2 SV=1	4	1	1	1	199	22.2	8.38	864989	958698
O00483	Cytochrome c oxidase subunit NDUFA4 OS=Homo sapiens OX=9606 GN=NDUFA4 PE=1 SV=1	12	1	1	1	81	9.4	9.38	986021	854349
A0A024R7L5	UPF1 OS=Homo sapiens OX=9606 GN=UPF1 PE=2 SV=1	1	1	1	1	1118	123	6.68		415979
F8W9B8	Exocyst complex component 5 OS=Homo sapiens OX=9606 GN=EXOC5 PE=1 SV=1	2	1	1	1	643	74.3	6.99	7.02796e+06	3.39598e+06
H0YFS2	4F2 cell-surface antigen heavy chain (Fragment) OS=Homo sapiens OX=9606 GN=SLC3A2 PE=1 SV=1	5	1	1	1	247	26.1	5.31
B2RE88	Phosphate carrier protein, mitochondrial OS=Homo sapiens OX=9606 PE=2 SV=1	7	1	1	1	361	39.9	9.36
B4DJK9	Perilipin OS=Homo sapiens OX=9606 PE=2 SV=1	2	1	1	1	409	45.1	7.01	1.37849e+07	33009730
O75197	Low-density lipoprotein receptor-related protein 5 OS=Homo sapiens OX=9606 GN=LRP5 PE=1 SV=2	1	1	1	1	1615	179	5.34	1.17453e+06	533578
Q504T8	Midnolin OS=Homo sapiens OX=9606 GN=MIDN PE=1 SV=2	9	1	1	1	468	49.2	9.55
Q5H9J7	Protein BEX5 OS=Homo sapiens OX=9606 GN=BEX5 PE=1 SV=1	21	1	1	1	111	12.6	4.84	1.37473e+07	9305255
Q9UP60	SNC73 protein OS=Homo sapiens OX=9606 GN=SNC73 PE=2 SV=1	2	1	1	1	384	40.9	6.15	697868	362998
J3KNV1	Zinc finger protein 292 OS=Homo sapiens OX=9606 GN=ZNF292 PE=1 SV=1	0	1	1	1	2718	304	7.42		6364584
Q9NW13	RNA-binding protein 28 OS=Homo sapiens OX=9606 GN=RBM28 PE=1 SV=3	1	1	1	1	759	85.7	9.22		352052
E9PQI8	U4/U6.U5 tri-snRNP-associated protein 1 OS=Homo sapiens OX=9606 GN=SART1 PE=1 SV=1	12	1	1	1	164	17.5	11.17
Q5H924	HECT, UBA and WWE domain containing 1 (Fragment) OS=Homo sapiens OX=9606 GN=HUWE1 PE=1 SV=1	0	1	1	1	3407	374	5.1	4.61819e+06	2.66647e+06
A0A499FJY3	RNA-binding protein 15 OS=Homo sapiens OX=9606 GN=RBM15 PE=1 SV=1	1	1	1	1	925	101.3	9.96		902412
Q01970	1-phosphatidylinositol 4,5-bisphosphate phosphodiesterase beta-3 OS=Homo sapiens OX=9606 GN=PLCB3 PE=1 SV=2	1	1	1	1	1234	138.7	5.9		1.12618e+06
Q6R327	Rapamycin-insensitive companion of mTOR OS=Homo sapiens OX=9606 GN=RICTOR PE=1 SV=1	0	1	1	1	1708	192.1	7.47		988597
E7ENL6	Collagen alpha-3(VI) chain (Fragment) OS=Homo sapiens OX=9606 GN=COL6A3 PE=1 SV=3	1	1	1	1	638	69.7	9.32	749136	581816
Q96MT3	Prickle-like protein 1 OS=Homo sapiens OX=9606 GN=PRICKLE1 PE=1 SV=2	1	1	1	1	831	94.2	6.24	1.77179e+07	8422833
P33993	DNA replication licensing factor MCM7 OS=Homo sapiens OX=9606 GN=MCM7 PE=1 SV=4	2	1	1	1	719	81.3	6.46	506654	653185
L0EQ92	Tumor suppressor p53 (Fragment) OS=Homo sapiens OX=9606 GN=TP53 PE=3 SV=1	7	1	1	1	107	11.9	8.62	2.01773e+06	6.04928e+06
A0A5C2G8K6	IGL c3975_light_IGKV3-15_IGKJ4 (Fragment) OS=Homo sapiens OX=9606 PE=2 SV=1	9	1	1	1	107	11.5	8.91	2.38811e+06
Q59H77	T-complex protein 1 subunit gamma (Fragment) OS=Homo sapiens OX=9606 PE=2 SV=1	1	1	1	1	577	63.5	6.43	507561	873759
