# Supplementary material for: CUL5 E3 ubiquitin ligase regulates the evasion of bladder cancer cells to CD8+ T cell-mediated killing by inhibiting autophagy
Source: PLoS Biol. 2026 Feb 9;24(2):e3003647. doi: 10.1371/journal.pbio.3003647 (PMC12900434; doi:10.1371/journal.pbio.3003647)
Supplement: S4 Table — We conducted high-throughput sequencing of RNA on the CUL5-WT and CUL5-KO T24 cells to analyze the types of alternative splicing. (XLSX) [file pbio.3003647.s008.xlsx]

## Sheet: sheet
S4 Table. Types of alternative splicing in differential genes
GeneID	Gene_name	AS_type
ELL2	ELL2	MXE
MAPKAPK5	MAPKAPK5	MXE
COQ6	COQ6	MXE
ZBTB48	ZBTB48	MXE
PCBP1-AS1	PCBP1-AS1	MXE
TCAIM	TCAIM	MXE
CNOT2	CNOT2	MXE
TNNT1	TNNT1	MXE
SPATS2L	SPATS2L	MXE
HECTD2	HECTD2	MXE
EVI5	EVI5	MXE
EPB41L2	EPB41L2	MXE
TULP3	TULP3	MXE
CHEK2	CHEK2	MXE
TAF5	TAF5	MXE
NFATC1	NFATC1	MXE
PRKRIP1	PRKRIP1	MXE
COBL	COBL	MXE
AGAP6	AGAP6	MXE
TANGO2	TANGO2	MXE
C17orf53	C17orf53	MXE
C11orf65	C11orf65	MXE
MAPKAP1	MAPKAP1	MXE
2024-03-07	2024-03-07	MXE
TMEM135	TMEM135	MXE
MFF	MFF	MXE
SFI1	SFI1	MXE
SFI1	SFI1	MXE
DHTKD1	DHTKD1	MXE
SUN1	SUN1	MXE
ADCK2	ADCK2	MXE
DNAH14	DNAH14	MXE
IRF7	IRF7	MXE
AGER	AGER	MXE
OGDH	OGDH	MXE
TANC1	TANC1	MXE
UBAP2	UBAP2	MXE
GALNT7	GALNT7	MXE
SPAG16	SPAG16	MXE
TMEM143	TMEM143	MXE
MYO6	MYO6	MXE
CLN3	CLN3	MXE
AMN1	AMN1	MXE
SEC16A	SEC16A	MXE
CEP192	CEP192	MXE
LETMD1	LETMD1	MXE
NGDN	NGDN	MXE
ARHGAP10	ARHGAP10	MXE
PTCD2	PTCD2	MXE
PPOX	PPOX	MXE
RSPH3	RSPH3	MXE
ACAA1	ACAA1	MXE
OTX1	OTX1	MXE
DET1	DET1	MXE
ANKRD36	ANKRD36	MXE
SMG6	SMG6	MXE
DLG1	DLG1	MXE
UHRF2	UHRF2	MXE
PIP5K1C	PIP5K1C	MXE
RIBC1	RIBC1	MXE
U2AF1L4	U2AF1L4	MXE
SLC38A9	SLC38A9	MXE
GOSR2	GOSR2	MXE
TATDN3	TATDN3	MXE
RAB31	RAB31	MXE
ST7L	ST7L	MXE
FARSB	FARSB	MXE
ZNF133	ZNF133	MXE
EML2	EML2	MXE
C11orf95	C11orf95	MXE
C11orf63	C11orf63	MXE
ZNF10	ZNF10	MXE
SBF2	SBF2	MXE
APLF	APLF	MXE
ZSWIM7	ZSWIM7	MXE
MTMR1	MTMR1	MXE
OPTN	OPTN	MXE
ARNTL2	ARNTL2	MXE
KIAA1468	KIAA1468	MXE
MTHFSD	MTHFSD	MXE
MTMR14	MTMR14	MXE
TNRC6A	TNRC6A	MXE
TFB2M	TFB2M	MXE
TAZ	TAZ	MXE
TBXAS1	TBXAS1	MXE
IL6ST	IL6ST	MXE
MTCH2	MTCH2	MXE
AKAP7	AKAP7	MXE
GALNT10	GALNT10	MXE
ENOSF1	ENOSF1	MXE
ACY1	ACY1	MXE
ZCWPW1	ZCWPW1	MXE
BTN2A2	BTN2A2	MXE
BTN2A2	BTN2A2	MXE
ARFIP1	ARFIP1	MXE
CNTNAP3B	CNTNAP3B	MXE
KLHL13	KLHL13	MXE
ABHD14A	ABHD14A	MXE
ZNF562	ZNF562	MXE
AC005592.2	AC005592.2	MXE
GTSE1	GTSE1	MXE
WBSCR27	WBSCR27	MXE
SLC50A1	SLC50A1	MXE
ITGA10	ITGA10	MXE
TMEM135	TMEM135	MXE
LRRFIP2	LRRFIP2	MXE
TTC23	TTC23	MXE
CTPS1	CTPS1	MXE
AARSD1	AARSD1	MXE
BORCS8	BORCS8	MXE
CDKN2B-AS1	CDKN2B-AS1	MXE
ZC3H11A	ZC3H11A	MXE
CEP78	CEP78	MXE
PPP6R3	PPP6R3	MXE
ABCD4	ABCD4	MXE
TEAD1	TEAD1	MXE
UPF3A	UPF3A	MXE
SPATS2	SPATS2	MXE
INPP5K	INPP5K	MXE
ARHGAP5	ARHGAP5	MXE
ZNF684	ZNF684	MXE
MIPOL1	MIPOL1	MXE
SGK3	SGK3	MXE
SLC35A1	SLC35A1	MXE
NDUFAF2	NDUFAF2	MXE
OXR1	OXR1	MXE
NDST2	NDST2	MXE
CBX1	CBX1	MXE
RANBP17	RANBP17	MXE
POLL	POLL	MXE
ZNF684	ZNF684	MXE
RP4-777O23.3	RP4-777O23.3	MXE
COL27A1	COL27A1	MXE
HNRNPD	HNRNPD	MXE
EPB41	EPB41	MXE
PRR14L	PRR14L	MXE
EEA1	EEA1	MXE
MPP3	MPP3	MXE
TIPIN	TIPIN	MXE
PCBP1-AS1	PCBP1-AS1	MXE
RFWD2	RFWD2	MXE
PRKD3	PRKD3	MXE
CTSB	CTSB	MXE
POLL	POLL	MXE
GLIS3	GLIS3	MXE
FAF1	FAF1	MXE
SEC31A	SEC31A	MXE
ATF2	ATF2	MXE
ZNF90	ZNF90	MXE
IFT80	IFT80	MXE
MRPL48	MRPL48	MXE
STYXL1	STYXL1	MXE
GOLIM4	GOLIM4	MXE
TASP1	TASP1	MXE
NEGR1	NEGR1	MXE
NEGR1	NEGR1	MXE
KIFC3	KIFC3	MXE
RSBN1L	RSBN1L	MXE
POLL	POLL	MXE
ZNF528	ZNF528	MXE
NDRG3	NDRG3	MXE
CREM	CREM	MXE
WBSCR27	WBSCR27	MXE
TBC1D5	TBC1D5	MXE
PLEKHH1	PLEKHH1	MXE
SYNE1	SYNE1	MXE
CCDC113	CCDC113	MXE
COG4	COG4	MXE
SRGAP1	SRGAP1	MXE
CCNY	CCNY	MXE
BBOF1	BBOF1	MXE
ZFYVE27	ZFYVE27	MXE
WDR62	WDR62	MXE
ZFYVE27	ZFYVE27	MXE
TRMT2B	TRMT2B	MXE
PTPN3	PTPN3	MXE
KPNA4	KPNA4	MXE
ZNF573	ZNF573	MXE
GTDC1	GTDC1	MXE
PDE4DIP	PDE4DIP	MXE
ORAOV1	ORAOV1	MXE
FAM35A	FAM35A	MXE
ANKRD28	ANKRD28	MXE
PEX5	PEX5	MXE
RP11-402G3.3	RP11-402G3.3	MXE
CREM	CREM	MXE
CCDC14	CCDC14	MXE
KYAT1	KYAT1	MXE
LARP1B	LARP1B	MXE
ZBED3-AS1	ZBED3-AS1	MXE
ZNF133	ZNF133	MXE
RSAD1	RSAD1	MXE
RAB11FIP3	RAB11FIP3	MXE
FBF1	FBF1	MXE
ANKRD6	ANKRD6	MXE
USB1	USB1	MXE
WDR59	WDR59	MXE
STX18	STX18	MXE
CC2D2A	CC2D2A	MXE
C19orf44	C19orf44	MXE
ITPKB	ITPKB	MXE
MPDU1	MPDU1	MXE
ABHD11	ABHD11	MXE
HDLBP	HDLBP	MXE
AUP1	AUP1	MXE
PDE10A	PDE10A	MXE
TANC1	TANC1	MXE
CCDC120	CCDC120	A5SS
PDE4DIP	PDE4DIP	A5SS
CTD-2228K2.7	CTD-2228K2.7	A5SS
SLC25A19	SLC25A19	A5SS
BCAS3	BCAS3	A5SS
GTF2H1	GTF2H1	A5SS
CEP170	CEP170	A5SS
NR3C1	NR3C1	A5SS
CHD8	CHD8	A5SS
ATP2C1	ATP2C1	A5SS
GMPR2	GMPR2	A5SS
BCS1L	BCS1L	A5SS
BCS1L	BCS1L	A5SS
BCS1L	BCS1L	A5SS
TLE3	TLE3	A5SS
GPN3	GPN3	A5SS
GON4L	GON4L	A5SS
HPS5	HPS5	A5SS
CARF	CARF	A5SS
RPL17	RPL17	A5SS
FAM219A	FAM219A	A5SS
TMEM218	TMEM218	A5SS
PNPLA6	PNPLA6	A5SS
FAM114A2	FAM114A2	A5SS
TMEM218	TMEM218	A5SS
TBC1D8	TBC1D8	A5SS
GSTCD	GSTCD	A5SS
PLK4	PLK4	A5SS
QTRT2	QTRT2	A5SS
POMT1	POMT1	A5SS
NEDD1	NEDD1	A5SS
CEP170	CEP170	A5SS
FAM192A	FAM192A	A5SS
DCAF11	DCAF11	A5SS
SERGEF	SERGEF	A5SS
FIGNL1	FIGNL1	A5SS
C7orf49	C7orf49	A5SS
TRERF1	TRERF1	A5SS
DVL1	DVL1	A5SS
KANSL2	KANSL2	A5SS
PARD3	PARD3	A5SS
BZW1	BZW1	A5SS
CDV3	CDV3	A5SS
MKNK1	MKNK1	A5SS
MFF	MFF	A5SS
PLD2	PLD2	A5SS
BTN2A2	BTN2A2	A5SS
PPP6R3	PPP6R3	A5SS
TTC23	TTC23	A5SS
RALGPS1	RALGPS1	A5SS
LDAH	LDAH	A5SS
NUB1	NUB1	A5SS
PABPC4	PABPC4	A5SS
COA1	COA1	A5SS
IL4I1	IL4I1	A5SS
HAUS4	HAUS4	A5SS
CEP295	CEP295	A5SS
TRMT2B	TRMT2B	A5SS
ALG13	ALG13	A5SS
PACRGL	PACRGL	A5SS
PNPLA8	PNPLA8	A5SS
FNBP1	FNBP1	A3SS
ENTPD6	ENTPD6	A3SS
ZFAND2B	ZFAND2B	A3SS
RALGAPB	RALGAPB	A3SS
ZNF30	ZNF30	A3SS
ADGRG1	ADGRG1	A3SS
MPND	MPND	A3SS
RBM39	RBM39	A3SS
EPN2	EPN2	A3SS
MYL5	MYL5	A3SS
SEC16A	SEC16A	A3SS
MAPK10	MAPK10	A3SS
FAM193B	FAM193B	A3SS
PER3	PER3	A3SS
ASXL2	ASXL2	A3SS
FOXP4	FOXP4	A3SS
ZNF347	ZNF347	A3SS
PAN2	PAN2	A3SS
ACACA	ACACA	A3SS
AURKB	AURKB	A3SS
SEC31A	SEC31A	A3SS
PLEKHG2	PLEKHG2	A3SS
DDX5	DDX5	A3SS
DMXL2	DMXL2	A3SS
PDE4DIP	PDE4DIP	A3SS
DMAP1	DMAP1	A3SS
CEP78	CEP78	A3SS
G3BP1	G3BP1	A3SS
NPHP4	NPHP4	A3SS
PLXNB1	PLXNB1	A3SS
ZNF433	ZNF433	A3SS
DPCD	DPCD	A3SS
ZNF433	ZNF433	A3SS
CEP70	CEP70	A3SS
PTK2	PTK2	A3SS
DHPS	DHPS	A3SS
ZNF227	ZNF227	A3SS
TBC1D16	TBC1D16	A3SS
CNTNAP3B	CNTNAP3B	A3SS
CCDC74B	CCDC74B	A3SS
ZSCAN9	ZSCAN9	A3SS
TMCC1	TMCC1	A3SS
EEF1D	EEF1D	A3SS
DCLRE1C	DCLRE1C	A3SS
ASAH2B	ASAH2B	A3SS
TMEM106A	TMEM106A	A3SS
LRRC75A-AS1	LRRC75A-AS1	A3SS
ZNF711	ZNF711	A3SS
ALAS1	ALAS1	A3SS
C1orf162	C1orf162	A3SS
ZNF557	ZNF557	A3SS
ZBTB38	ZBTB38	A3SS
NAB1	NAB1	A3SS
AGFG1	AGFG1	A3SS
STRN4	STRN4	A3SS
CPSF6	CPSF6	A3SS
SRGAP2	SRGAP2	A3SS
LYPLAL1	LYPLAL1	A3SS
TDRD3	TDRD3	A3SS
CCDC24	CCDC24	A3SS
SUPT20H	SUPT20H	A3SS
ZNF561	ZNF561	A3SS
ZNF140	ZNF140	A3SS
PTBP2	PTBP2	A3SS
TUBGCP5	TUBGCP5	A3SS
ZNF512	ZNF512	A3SS
GATAD2A	GATAD2A	A3SS
SH2D3A	SH2D3A	A3SS
EGFL8	EGFL8	A3SS
ALG9	ALG9	A3SS
NFKB2	NFKB2	A3SS
PTPRG-AS1	PTPRG-AS1	A3SS
PRR13	PRR13	A3SS
APLP1	APLP1	A3SS
TUBGCP4	TUBGCP4	A3SS
GOLGA7	GOLGA7	A3SS
CNTNAP3	CNTNAP3	A3SS
WWC1	WWC1	A3SS
ADD1	ADD1	A3SS
ANKRD11	ANKRD11	A3SS
RALGDS	RALGDS	A3SS
ATP11A	ATP11A	A3SS
DOCK7	DOCK7	A3SS
CAMTA2	CAMTA2	A3SS
DEF8	DEF8	A3SS
DEF8	DEF8	A3SS
RABL2B	RABL2B	A3SS
SYBU	SYBU	A3SS
MSI2	MSI2	A3SS
TCF7	TCF7	A3SS
SETDB1	SETDB1	A3SS
ZBTB8OS	ZBTB8OS	A3SS
RASSF8-AS1	RASSF8-AS1	A3SS
SEPT9	SEPT9	A3SS
FAM111A	FAM111A	A3SS
MASTL	MASTL	A3SS
RP11-402G3.3	RP11-402G3.3	A3SS
C2CD2L	C2CD2L	A3SS
BCS1L	BCS1L	SE
BCS1L	BCS1L	SE
RAB27A	RAB27A	SE
EPB41	EPB41	SE
BCS1L	BCS1L	SE
BCS1L	BCS1L	SE
NBEAL2	NBEAL2	SE
BCS1L	BCS1L	SE
BCHE	BCHE	SE
AC007566.10	AC007566.10	SE
TMEM145	TMEM145	SE
ZNF222	ZNF222	SE
ELMO3	ELMO3	SE
C2CD5	C2CD5	SE
FGFR1	FGFR1	SE
MYO6	MYO6	SE
ITGA10	ITGA10	SE
CEP350	CEP350	SE
CRIM1	CRIM1	SE
ZNF254	ZNF254	SE
CXorf23	CXorf23	SE
CXorf23	CXorf23	SE
KRIT1	KRIT1	SE
OSBPL1A	OSBPL1A	SE
TMEM209	TMEM209	SE
TMUB2	TMUB2	SE
GABBR1	GABBR1	SE
ZSCAN20	ZSCAN20	SE
LCA5L	LCA5L	SE
WDR53	WDR53	SE
CLEC16A	CLEC16A	SE
WDR53	WDR53	SE
BICD1	BICD1	SE
OSBPL3	OSBPL3	SE
KYAT1	KYAT1	SE
KYAT1	KYAT1	SE
SLIT2	SLIT2	SE
KIAA0430	KIAA0430	SE
KIAA0430	KIAA0430	SE
SCFD2	SCFD2	SE
OBSCN	OBSCN	SE
GBA	GBA	SE
SUCO	SUCO	SE
OBSCN	OBSCN	SE
PREPL	PREPL	SE
TACC2	TACC2	SE
CELF2	CELF2	SE
NPM1	NPM1	SE
AARSD1	AARSD1	SE
NAPB	NAPB	SE
NEMP1	NEMP1	SE
CDKN2A	CDKN2A	SE
EIF4E2	EIF4E2	SE
NAPB	NAPB	SE
SLC38A9	SLC38A9	SE
BTG3	BTG3	SE
ZNF678	ZNF678	SE
ZCCHC11	ZCCHC11	SE
SLC29A1	SLC29A1	SE
NPRL3	NPRL3	SE
RUBCN	RUBCN	SE
TASP1	TASP1	SE
TNC	TNC	SE
FANCI	FANCI	SE
PML	PML	SE
TMEM143	TMEM143	SE
RNH1	RNH1	SE
FOPNL	FOPNL	SE
FOPNL	FOPNL	SE
NRM	NRM	SE
FBXO41	FBXO41	SE
ZBTB8OS	ZBTB8OS	SE
PATJ	PATJ	SE
EPB41L2	EPB41L2	SE
MICAL3	MICAL3	SE
FO538757.1	FO538757.1	SE
ELF4	ELF4	SE
FAM109A	FAM109A	SE
C11orf54	C11orf54	SE
EBPL	EBPL	SE
RCL1	RCL1	SE
SPAG16	SPAG16	SE
ZNF213	ZNF213	SE
TOM1L1	TOM1L1	SE
TAOK3	TAOK3	SE
ZBED3	ZBED3	SE
SEC16A	SEC16A	SE
SLFN11	SLFN11	SE
ZDHHC13	ZDHHC13	SE
EEFSEC	EEFSEC	SE
SLFN11	SLFN11	SE
ZNF568	ZNF568	SE
ANKRD33B	ANKRD33B	SE
LARP4	LARP4	SE
MRI1	MRI1	SE
MFSD8	MFSD8	SE
CREM	CREM	SE
ABCD4	ABCD4	SE
TRIM26	TRIM26	SE
ARAP1	ARAP1	SE
MIS18BP1	MIS18BP1	SE
CREM	CREM	SE
DAG1	DAG1	SE
EEF1D	EEF1D	SE
HBP1	HBP1	SE
FBRS	FBRS	SE
CC2D2A	CC2D2A	SE
EEF1D	EEF1D	SE
EEF1D	EEF1D	SE
CCNL2	CCNL2	SE
DPY19L4	DPY19L4	SE
EDC3	EDC3	SE
CNTNAP3B	CNTNAP3B	SE
TPCN1	TPCN1	SE
RP11-392P7.6	RP11-392P7.6	SE
UBXN11	UBXN11	SE
ARNTL	ARNTL	SE
ADGRV1	ADGRV1	SE
LRRC20	LRRC20	SE
PPA2	PPA2	SE
IGFN1	IGFN1	SE
KIAA1191	KIAA1191	SE
HCG18	HCG18	SE
C11orf95	C11orf95	SE
MIPOL1	MIPOL1	SE
NDOR1	NDOR1	SE
TEX30	TEX30	SE
MIPOL1	MIPOL1	SE
MIPOL1	MIPOL1	SE
MIPOL1	MIPOL1	SE
MIPOL1	MIPOL1	SE
PIBF1	PIBF1	SE
ERMAP	ERMAP	SE
CCDC91	CCDC91	SE
NASP	NASP	SE
PLA2R1	PLA2R1	SE
STX2	STX2	SE
GIGYF2	GIGYF2	SE
PRKAG1	PRKAG1	SE
FBXO16	FBXO16	SE
PNPLA8	PNPLA8	SE
ASB6	ASB6	SE
PDPK1	PDPK1	SE
ANKRD6	ANKRD6	SE
ANKRD6	ANKRD6	SE
ANKRD6	ANKRD6	SE
WBSCR27	WBSCR27	SE
EPB41	EPB41	SE
TBXAS1	TBXAS1	SE
TBXAS1	TBXAS1	SE
MMS22L	MMS22L	SE
TXNDC11	TXNDC11	SE
COBL	COBL	SE
IL17RA	IL17RA	SE
LRP8	LRP8	SE
GGCX	GGCX	SE
PUS3	PUS3	SE
XIAP	XIAP	SE
PRIMPOL	PRIMPOL	SE
ASH1L	ASH1L	SE
PRIMPOL	PRIMPOL	SE
RALGPS2	RALGPS2	SE
TLE4	TLE4	SE
TLE4	TLE4	SE
IL18	IL18	SE
PGS1	PGS1	SE
SCMH1	SCMH1	SE
BAZ2B	BAZ2B	SE
IQCK	IQCK	SE
KIAA1191	KIAA1191	SE
IFRD2	IFRD2	SE
IFRD2	IFRD2	SE
CARF	CARF	SE
KDELC2	KDELC2	SE
TMEM230	TMEM230	SE
TMEM230	TMEM230	SE
DENND6B	DENND6B	SE
ADGRE5	ADGRE5	SE
ATP6V0A1	ATP6V0A1	SE
HAUS5	HAUS5	SE
ENOSF1	ENOSF1	SE
DICER1	DICER1	SE
PRDM2	PRDM2	SE
IQCB1	IQCB1	SE
CCDC125	CCDC125	SE
ETHE1	ETHE1	SE
ASPH	ASPH	SE
POMT1	POMT1	SE
AC005154.6	AC005154.6	SE
ZNF559	ZNF559	SE
SPATS2	SPATS2	SE
FNIP2	FNIP2	SE
PLEKHA1	PLEKHA1	SE
PLEKHA1	PLEKHA1	SE
ENSA	ENSA	SE
NAP1L1	NAP1L1	SE
IQUB	IQUB	SE
RHBDD1	RHBDD1	SE
RACGAP1	RACGAP1	SE
PRDM2	PRDM2	SE
MARK3	MARK3	SE
MARK3	MARK3	SE
ABHD6	ABHD6	SE
PIAS2	PIAS2	SE
SLC35B1	SLC35B1	SE
WIPI1	WIPI1	SE
CYB561D1	CYB561D1	SE
LETMD1	LETMD1	SE
LETMD1	LETMD1	SE
PARP4	PARP4	SE
MTUS1	MTUS1	SE
NADSYN1	NADSYN1	SE
SMG7	SMG7	SE
C16orf59	C16orf59	SE
ZNF445	ZNF445	SE
MSH6	MSH6	SE
IQCE	IQCE	SE
RIF1	RIF1	SE
SCAMP3	SCAMP3	SE
KATNBL1	KATNBL1	SE
PIK3CB	PIK3CB	SE
CDKN2B-AS1	CDKN2B-AS1	SE
UAP1L1	UAP1L1	SE
ZNF112	ZNF112	SE
GTF2H3	GTF2H3	SE
ZNF786	ZNF786	SE
LIAS	LIAS	SE
TMEM267	TMEM267	SE
OCEL1	OCEL1	SE
TMEM260	TMEM260	SE
FNBP1	FNBP1	SE
FNBP1	FNBP1	SE
CNTNAP3	CNTNAP3	SE
ZNF772	ZNF772	SE
MGST3	MGST3	SE
ZNF772	ZNF772	SE
CEP83	CEP83	SE
OR2A1-AS1	OR2A1-AS1	SE
CREM	CREM	SE
SLC30A6	SLC30A6	SE
TMBIM6	TMBIM6	SE
SERGEF	SERGEF	SE
DPY19L4	DPY19L4	SE
CD47	CD47	SE
TBL1XR1	TBL1XR1	SE
ICMT	ICMT	SE
CD47	CD47	SE
RNF146	RNF146	SE
MFSD12	MFSD12	SE
TPM4	TPM4	SE
APLP1	APLP1	SE
PSPH	PSPH	SE
RACGAP1	RACGAP1	SE
TBC1D5	TBC1D5	SE
ZSCAN32	ZSCAN32	SE
VCPKMT	VCPKMT	SE
ALDOA	ALDOA	SE
B4GALNT1	B4GALNT1	SE
ANKRD36	ANKRD36	SE
ANKRD36	ANKRD36	SE
WDFY3	WDFY3	SE
SWAP70	SWAP70	SE
RAPGEF1	RAPGEF1	SE
AGER	AGER	SE
ELMO2	ELMO2	SE
AP4M1	AP4M1	SE
GTPBP8	GTPBP8	SE
PAN2	PAN2	SE
TRAPPC6A	TRAPPC6A	SE
AP4M1	AP4M1	SE
SLC25A19	SLC25A19	SE
HUWE1	HUWE1	SE
MRPL43	MRPL43	SE
SLC25A19	SLC25A19	SE
THUMPD3-AS1	THUMPD3-AS1	SE
HHAT	HHAT	SE
SENP1	SENP1	SE
ZNF343	ZNF343	SE
TVP23C-CDRT4	TVP23C-CDRT4	SE
RPS24	RPS24	SE
GNB1L	GNB1L	SE
LYRM7	LYRM7	SE
ZNF517	ZNF517	SE
STEAP2	STEAP2	SE
KLHL7	KLHL7	SE
TRMT61B	TRMT61B	SE
ZNF708	ZNF708	SE
CLK2	CLK2	SE
TIMMDC1	TIMMDC1	SE
NTNG1	NTNG1	SE
CCDC91	CCDC91	SE
ZNF260	ZNF260	SE
NAGLU	NAGLU	SE
PLD3	PLD3	SE
FKBP7	FKBP7	SE
RP11-402G3.3	RP11-402G3.3	SE
MRPL21	MRPL21	SE
COX10	COX10	SE
POLDIP3	POLDIP3	SE
TMPO	TMPO	SE
NBPF15	NBPF15	SE
FKBP7	FKBP7	SE
RPL17	RPL17	SE
PLSCR1	PLSCR1	SE
EEF1D	EEF1D	SE
TANC1	TANC1	SE
CCNC	CCNC	SE
SH3YL1	SH3YL1	SE
DPH7	DPH7	SE
ZNF655	ZNF655	SE
SP2	SP2	SE
ECT2	ECT2	SE
CCDC153	CCDC153	SE
ZNF655	ZNF655	SE
TMEM8B	TMEM8B	SE
CCDC171	CCDC171	SE
HACE1	HACE1	SE
EPC1	EPC1	SE
PSEN1	PSEN1	SE
ASXL1	ASXL1	SE
ZFP90	ZFP90	SE
CREB5	CREB5	SE
SLC25A26	SLC25A26	SE
ZCCHC11	ZCCHC11	SE
SLC29A1	SLC29A1	SE
ZNF133	ZNF133	SE
DHDH	DHDH	SE
FBXW7	FBXW7	SE
UBE3A	UBE3A	SE
ZNF133	ZNF133	SE
ZNF133	ZNF133	SE
TGFBR1	TGFBR1	SE
TAZ	TAZ	SE
POU6F1	POU6F1	SE
PRRG1	PRRG1	SE
CDKN2B-AS1	CDKN2B-AS1	SE
DENND5B	DENND5B	SE
KIAA0753	KIAA0753	SE
NEDD1	NEDD1	SE
NEDD1	NEDD1	SE
RFFL	RFFL	SE
DNM2	DNM2	SE
ZNF214	ZNF214	SE
SMCHD1	SMCHD1	SE
OPHN1	OPHN1	SE
AACS	AACS	SE
ERMARD	ERMARD	SE
FNDC4	FNDC4	SE
POLL	POLL	SE
C11orf74	C11orf74	SE
FAM21C	FAM21C	SE
ZNF706	ZNF706	SE
SEC16A	SEC16A	SE
MRPS28	MRPS28	SE
CUL9	CUL9	SE
PRELID3A	PRELID3A	SE
ORAI2	ORAI2	SE
SLC37A3	SLC37A3	SE
SMTN	SMTN	SE
CUL9	CUL9	SE
CLK2	CLK2	SE
HACL1	HACL1	SE
TET3	TET3	SE
DNM1L	DNM1L	SE
KIAA0895	KIAA0895	SE
FAM179B	FAM179B	SE
RGS5	RGS5	SE
SRFBP1	SRFBP1	SE
PRDM15	PRDM15	SE
EEF1D	EEF1D	SE
CANT1	CANT1	SE
SCRN3	SCRN3	SE
OR2A1-AS1	OR2A1-AS1	SE
IRAK1BP1	IRAK1BP1	SE
RNF167	RNF167	SE
RPL37A	RPL37A	SE
PDXDC1	PDXDC1	SE
SMAD5	SMAD5	SE
TBC1D2	TBC1D2	SE
CRAT	CRAT	SE
FAM192A	FAM192A	SE
FAM227B	FAM227B	SE
ASPH	ASPH	SE
ARHGEF9	ARHGEF9	SE
ARHGEF9	ARHGEF9	SE
PTK2	PTK2	SE
POLL	POLL	SE
BPTF	BPTF	SE
ANKRD6	ANKRD6	SE
NBPF14	NBPF14	SE
UTRN	UTRN	SE
ANKRD6	ANKRD6	SE
ANKRD6	ANKRD6	SE
MLLT10	MLLT10	SE
ANKRD6	ANKRD6	SE
PPP4R3B	PPP4R3B	SE
TRAPPC9	TRAPPC9	SE
PARP3	PARP3	SE
MRPL48	MRPL48	SE
MBD4	MBD4	SE
FAM234A	FAM234A	SE
POMT2	POMT2	SE
COL8A1	COL8A1	SE
SLU7	SLU7	SE
ANKS1A	ANKS1A	SE
ZNF417	ZNF417	SE
TLE1	TLE1	SE
DCTD	DCTD	SE
ZFAND1	ZFAND1	SE
SMOX	SMOX	SE
TNS3	TNS3	SE
SP4	SP4	SE
PARD3	PARD3	SE
PARD3	PARD3	SE
KIAA1191	KIAA1191	SE
CPEB4	CPEB4	SE
C12orf73	C12orf73	SE
DDIAS	DDIAS	SE
BBS5	BBS5	SE
FXR1	FXR1	SE
MIF4GD	MIF4GD	SE
GLTSCR1	GLTSCR1	SE
ZBTB49	ZBTB49	SE
FO538757.1	FO538757.1	SE
MROH1	MROH1	SE
DUS4L	DUS4L	SE
SERAC1	SERAC1	SE
ACSL1	ACSL1	SE
CEP164	CEP164	SE
RAD51D	RAD51D	SE
RAD52	RAD52	SE
DST	DST	SE
AMN1	AMN1	SE
RAD52	RAD52	SE
LSM14B	LSM14B	SE
CLDND1	CLDND1	SE
TRIP6	TRIP6	SE
CLDND1	CLDND1	SE
APPL1	APPL1	SE
IRF3	IRF3	SE
SDCCAG8	SDCCAG8	SE
TBC1D31	TBC1D31	SE
KIF9	KIF9	SE
MARK2	MARK2	SE
FBXL4	FBXL4	SE
BCAT2	BCAT2	SE
C16orf46	C16orf46	SE
AKT1	AKT1	SE
ZNF195	ZNF195	SE
SEC31A	SEC31A	SE
P3H4	P3H4	SE
SDCCAG8	SDCCAG8	SE
COQ4	COQ4	SE
PICALM	PICALM	SE
PCK2	PCK2	SE
PTPN23	PTPN23	SE
TRA2A	TRA2A	SE
RIF1	RIF1	SE
CTSB	CTSB	SE
CCDC30	CCDC30	SE
FSD1L	FSD1L	SE
ZFYVE27	ZFYVE27	SE
MYL12A	MYL12A	SE
EBPL	EBPL	SE
FAM222B	FAM222B	SE
SIN3A	SIN3A	SE
TJAP1	TJAP1	SE
SIN3A	SIN3A	SE
PICALM	PICALM	SE
NCOA1	NCOA1	SE
LRRFIP2	LRRFIP2	SE
RBMXL1	RBMXL1	SE
GSDMB	GSDMB	SE
GGACT	GGACT	SE
ZNF445	ZNF445	SE
DAG1	DAG1	SE
CHD8	CHD8	SE
PICALM	PICALM	SE
STARD3NL	STARD3NL	SE
ZNF142	ZNF142	SE
SRPK1	SRPK1	SE
CHD1L	CHD1L	SE
DICER1	DICER1	SE
PGS1	PGS1	SE
CENPN	CENPN	SE
PSMB3	PSMB3	SE
MOCS1	MOCS1	SE
RECQL	RECQL	SE
JUP	JUP	SE
MPPE1	MPPE1	SE
NPRL2	NPRL2	SE
MTCP1	MTCP1	SE
GGA1	GGA1	SE
GGA1	GGA1	SE
OPTN	OPTN	SE
DMXL2	DMXL2	SE
MAP4	MAP4	SE
PTAR1	PTAR1	SE
TLDC1	TLDC1	SE
ZNF3	ZNF3	SE
RNF135	RNF135	SE
VPS50	VPS50	SE
RMND1	RMND1	SE
DNASE1L1	DNASE1L1	SE
TAF6	TAF6	SE
BCS1L	BCS1L	SE
SLC29A1	SLC29A1	SE
GDE1	GDE1	SE
TBC1D5	TBC1D5	SE
KIAA0141	KIAA0141	SE
ZNF695	ZNF695	SE
CLSTN1	CLSTN1	SE
SMTN	SMTN	SE
RP11-418J17.1	RP11-418J17.1	SE
ZNF775	ZNF775	SE
KIAA0040	KIAA0040	SE
CTD-2020K17.1	CTD-2020K17.1	SE
ZNF346	ZNF346	SE
DMKN	DMKN	SE
TEP1	TEP1	SE
BAIAP2	BAIAP2	SE
POLR2J2	POLR2J2	SE
IQCB1	IQCB1	SE
KRBA1	KRBA1	SE
COPB2	COPB2	SE
SMARCAL1	SMARCAL1	SE
RAPGEF2	RAPGEF2	SE
WNT5B	WNT5B	SE
REPIN1	REPIN1	SE
SH3GLB2	SH3GLB2	SE
AC005592.2	AC005592.2	SE
AUP1	AUP1	SE
NIPA2	NIPA2	SE
CCDC186	CCDC186	SE
ZNF320	ZNF320	SE
COA1	COA1	SE
SFI1	SFI1	SE
CDK5RAP1	CDK5RAP1	SE
NECAP1	NECAP1	SE
ZNF780A	ZNF780A	SE
POT1	POT1	SE
RCC1	RCC1	SE
ELMO2	ELMO2	SE
TMEM161B-AS1	TMEM161B-AS1	SE
ATP11C	ATP11C	SE
CBWD5	CBWD5	SE
RBM15	RBM15	SE
ACOT9	ACOT9	SE
MTMR14	MTMR14	SE
MTMR14	MTMR14	SE
ARHGAP10	ARHGAP10	SE
PPIP5K2	PPIP5K2	SE
PBRM1	PBRM1	SE
GPR180	GPR180	SE
PLS1	PLS1	SE
ZNF639	ZNF639	SE
CBY1	CBY1	SE
NAF1	NAF1	SE
2024-03-07	2024-03-07	SE
ELOVL5	ELOVL5	SE
KLF7	KLF7	SE
PIKFYVE	PIKFYVE	SE
TRAF3IP2-AS1	TRAF3IP2-AS1	SE
MPRIP	MPRIP	SE
GOPC	GOPC	SE
ARVCF	ARVCF	SE
FAM160A1	FAM160A1	SE
EXOC7	EXOC7	SE
TBCEL	TBCEL	SE
MLLT6	MLLT6	SE
GOLIM4	GOLIM4	SE
METTL6	METTL6	SE
ZBTB8OS	ZBTB8OS	SE
WDR31	WDR31	SE
WDR62	WDR62	SE
CELF1	CELF1	SE
CELF1	CELF1	SE
GK	GK	SE
CCM2	CCM2	SE
CDKL3	CDKL3	SE
ZNF202	ZNF202	SE
ZNF202	ZNF202	SE
CDKL3	CDKL3	SE
NME1	NME1	SE
ZNF827	ZNF827	SE
ANLN	ANLN	SE
ZNF202	ZNF202	SE
FN1	FN1	SE
NEGR1	NEGR1	SE
LIN54	LIN54	SE
ZBTB8OS	ZBTB8OS	SE
TOP1MT	TOP1MT	SE
SIL1	SIL1	SE
PKNOX1	PKNOX1	SE
PPP1R21	PPP1R21	SE
ZDHHC20	ZDHHC20	SE
CCDC159	CCDC159	SE
SYNJ2BP-COX16	SYNJ2BP-COX16	SE
FAM63A	FAM63A	SE
CFAP69	CFAP69	SE
C19orf68	C19orf68	SE
SMG7	SMG7	SE
NOD1	NOD1	SE
MEIS1	MEIS1	SE
GEMIN7	GEMIN7	SE
CAPRIN2	CAPRIN2	SE
ITCH	ITCH	SE
MAPT	MAPT	SE
CALCOCO1	CALCOCO1	SE
EPB41L1	EPB41L1	SE
MRPS18C	MRPS18C	SE
SDCCAG8	SDCCAG8	SE
MRPS28	MRPS28	SE
CRYL1	CRYL1	SE
EVI5	EVI5	SE
ELL2	ELL2	SE
FAM184A	FAM184A	SE
CHD2	CHD2	SE
ARMC9	ARMC9	SE
SNRPD2	SNRPD2	SE
PMF1	PMF1	SE
ZNF75A	ZNF75A	SE
CSNK1G3	CSNK1G3	SE
GTPBP1	GTPBP1	SE
ATRN	ATRN	SE
UNKL	UNKL	SE
CCDC14	CCDC14	SE
ZNRF1	ZNRF1	SE
RREB1	RREB1	SE
KIAA0355	KIAA0355	SE
PTCD2	PTCD2	SE
LUC7L	LUC7L	SE
EFTUD2	EFTUD2	SE
FBRS	FBRS	SE
FNIP1	FNIP1	SE
CTC-353G13.1	CTC-353G13.1	SE
MED23	MED23	SE
EP300	EP300	SE
ACSL1	ACSL1	SE
ZSCAN9	ZSCAN9	SE
OCIAD1	OCIAD1	SE
NFAT5	NFAT5	SE
GGA1	GGA1	SE
RAD21L1	RAD21L1	SE
TXNL4A	TXNL4A	SE
ALOX12-AS1	ALOX12-AS1	SE
PDE10A	PDE10A	SE
TRMT2B	TRMT2B	SE
KMT2C	KMT2C	SE
RPL23A	RPL23A	SE
MYO9A	MYO9A	SE
CENPI	CENPI	SE
GAPVD1	GAPVD1	SE
EXOC3	EXOC3	SE
AIG1	AIG1	SE
ZNF846	ZNF846	SE
UBE2A	UBE2A	SE
MPPE1	MPPE1	SE
COX20	COX20	SE
ANKRD23	ANKRD23	SE
KIAA1468	KIAA1468	SE
TTC23	TTC23	SE
NAB1	NAB1	SE
TTC23	TTC23	SE
GATAD2A	GATAD2A	SE
VEPH1	VEPH1	SE
CAST	CAST	SE
CTNND1	CTNND1	SE
SLC25A23	SLC25A23	SE
METTL8	METTL8	SE
TANGO2	TANGO2	SE
PRPF40B	PRPF40B	SE
MBNL1	MBNL1	SE
PPM1A	PPM1A	SE
HYAL3	HYAL3	SE
TAB3	TAB3	SE
RLF	RLF	SE
TMEM218	TMEM218	SE
PPP6R3	PPP6R3	SE
TMEM218	TMEM218	SE
TMEM168	TMEM168	SE
TMEM218	TMEM218	SE
ZNF566	ZNF566	SE
MED16	MED16	SE
PPP6R3	PPP6R3	SE
HEATR5B	HEATR5B	SE
SERPINB8	SERPINB8	SE
ENKD1	ENKD1	SE
MSL1	MSL1	SE
HELLS	HELLS	SE
IRF3	IRF3	SE
BTN3A3	BTN3A3	SE
ZNF585A	ZNF585A	SE
ZBED3-AS1	ZBED3-AS1	SE
ARHGAP23	ARHGAP23	SE
EML2-AS1	EML2-AS1	SE
MYO6	MYO6	SE
ZNF444	ZNF444	SE
TJP1	TJP1	SE
SH3D21	SH3D21	SE
GIGYF2	GIGYF2	SE
ZBTB44	ZBTB44	SE
DTX2	DTX2	SE
XRCC3	XRCC3	SE
TEAD2	TEAD2	SE
INSR	INSR	SE
DCAF11	DCAF11	SE
CLSTN1	CLSTN1	SE
AVL9	AVL9	SE
TEAD2	TEAD2	SE
TEAD2	TEAD2	SE
ABI2	ABI2	SE
AP1M2	AP1M2	SE
GPATCH4	GPATCH4	SE
SLFN11	SLFN11	SE
EML2	EML2	SE
PQLC2L	PQLC2L	SE
KIF16B	KIF16B	SE
SLFN11	SLFN11	SE
AGAP6	AGAP6	SE
SLFN11	SLFN11	SE
CCDC18	CCDC18	SE
OBSCN	OBSCN	SE
ZC2HC1A	ZC2HC1A	SE
ZNF140	ZNF140	SE
PKM	PKM	SE
MIPOL1	MIPOL1	SE
VEZT	VEZT	SE
PHACTR2	PHACTR2	SE
VEZT	VEZT	SE
ARNTL2	ARNTL2	SE
ADNP	ADNP	SE
RITA1	RITA1	SE
ZNF107	ZNF107	SE
DIAPH2	DIAPH2	SE
AMN1	AMN1	SE
LYRM1	LYRM1	SE
FAM193A	FAM193A	SE
AMN1	AMN1	SE
PTBP3	PTBP3	SE
PTBP3	PTBP3	SE
CCDC146	CCDC146	SE
PPIP5K1	PPIP5K1	SE
NFAT5	NFAT5	SE
IL15RA	IL15RA	SE
KIAA1191	KIAA1191	SE
ZNF138	ZNF138	SE
CCDC148	CCDC148	SE
TARBP2	TARBP2	SE
C17orf62	C17orf62	SE
ZNF283	ZNF283	SE
ULK4	ULK4	SE
CALU	CALU	SE
MKNK1	MKNK1	SE
CDK5RAP2	CDK5RAP2	SE
PDPR	PDPR	SE
AASDH	AASDH	SE
PML	PML	SE
ZNHIT6	ZNHIT6	SE
KIF27	KIF27	SE
LHFPL2	LHFPL2	SE
WWP1	WWP1	SE
PLD3	PLD3	SE
ATPAF1	ATPAF1	SE
EZH2	EZH2	SE
ZNF707	ZNF707	SE
RAPGEF2	RAPGEF2	SE
DEF8	DEF8	SE
KCTD20	KCTD20	SE
LARP4	LARP4	SE
USP25	USP25	SE
ZNF250	ZNF250	SE
GTPBP10	GTPBP10	SE
MFF	MFF	SE
MARVELD2	MARVELD2	SE
DGKD	DGKD	SE
HDAC7	HDAC7	SE
BRMS1L	BRMS1L	SE
NEXN	NEXN	SE
NEXN	NEXN	SE
MOSPD1	MOSPD1	SE
FBXL5	FBXL5	SE
CREM	CREM	SE
ZZZ3	ZZZ3	SE
HDAC8	HDAC8	SE
DCLRE1C	DCLRE1C	SE
RNF41	RNF41	SE
SLC2A8	SLC2A8	SE
TMEM161B-AS1	TMEM161B-AS1	SE
CCDC150	CCDC150	SE
TMEM161B-AS1	TMEM161B-AS1	SE
TRIM32	TRIM32	SE
RP11-324I22.4	RP11-324I22.4	SE
EIF3H	EIF3H	SE
BORA	BORA	SE
BORA	BORA	SE
PTPRA	PTPRA	SE
ARNTL	ARNTL	SE
PBRM1	PBRM1	SE
ATPAF1	ATPAF1	SE
MICAL3	MICAL3	SE
MYO9A	MYO9A	SE
ZDHHC20	ZDHHC20	SE
ALAS1	ALAS1	SE
EMSY	EMSY	SE
HPS5	HPS5	SE
NIPA2	NIPA2	SE
SLMAP	SLMAP	SE
IQCE	IQCE	SE
RBM42	RBM42	SE
GIGYF2	GIGYF2	SE
MRPS15	MRPS15	SE
PRR14L	PRR14L	SE
IL27RA	IL27RA	SE
FADS1	FADS1	SE
ZNF573	ZNF573	SE
WBSCR27	WBSCR27	SE
CCDC91	CCDC91	SE
NRCAM	NRCAM	SE
WBSCR27	WBSCR27	SE
ZNF136	ZNF136	SE
PTK2	PTK2	SE
POLE2	POLE2	SE
RUFY3	RUFY3	SE
LRRC23	LRRC23	SE
PPFIBP1	PPFIBP1	SE
HACL1	HACL1	SE
PTK2	PTK2	SE
MOSPD1	MOSPD1	SE
PIGN	PIGN	SE
GOLGA3	GOLGA3	SE
SP140L	SP140L	SE
NUDT7	NUDT7	SE
UBXN8	UBXN8	SE
ZNF680	ZNF680	SE
CEP85L	CEP85L	SE
FAM133B	FAM133B	SE
GLIS3	GLIS3	SE
RNF32	RNF32	SE
SSBP4	SSBP4	SE
SLC26A6	SLC26A6	SE
VSIG10	VSIG10	SE
APP	APP	SE
FHOD3	FHOD3	SE
MRI1	MRI1	SE
ACSL4	ACSL4	SE
ZDHHC3	ZDHHC3	SE
DMPK	DMPK	SE
KIFC3	KIFC3	SE
TLE1	TLE1	SE
MKS1	MKS1	SE
MIB2	MIB2	SE
TTC3	TTC3	SE
TTI1	TTI1	SE
C14orf166	C14orf166	SE
TRERF1	TRERF1	SE
CRTC1	CRTC1	SE
TRERF1	TRERF1	SE
CELF1	CELF1	SE
GBA2	GBA2	SE
ENDOV	ENDOV	SE
HDAC9	HDAC9	SE
SMIM7	SMIM7	SE
NUDT13	NUDT13	SE
NUDT13	NUDT13	SE
TRPS1	TRPS1	SE
C14orf159	C14orf159	SE
HM13	HM13	SE
NAP1L1	NAP1L1	SE
ANKRD11	ANKRD11	SE
MARK3	MARK3	SE
PPP6R3	PPP6R3	SE
IKZF4	IKZF4	SE
MGA	MGA	SE
PRKRIP1	PRKRIP1	SE
BIN1	BIN1	SE
TOP3A	TOP3A	SE
ZNF23	ZNF23	SE
RIC8B	RIC8B	SE
FAHD2A	FAHD2A	SE
FAHD2A	FAHD2A	SE
SMG7	SMG7	SE
CYB5RL	CYB5RL	SE
ATP6AP1L	ATP6AP1L	SE
XPNPEP1	XPNPEP1	SE
TRIM37	TRIM37	SE
ORAI2	ORAI2	SE
TRPT1	TRPT1	SE
MRPS28	MRPS28	SE
STOML1	STOML1	SE
NSMF	NSMF	SE
CTD-2583A14.10	CTD-2583A14.10	SE
TRMT2B	TRMT2B	SE
NADK	NADK	SE
TBL1XR1	TBL1XR1	SE
ADAM22	ADAM22	SE
GTF2IRD2B	GTF2IRD2B	SE
ANK2	ANK2	SE
STK39	STK39	SE
DDX11	DDX11	SE
TRMT2B	TRMT2B	SE
TRMT2B	TRMT2B	SE
FKBP7	FKBP7	SE
TRMT2B	TRMT2B	SE
LMO7	LMO7	SE
PPIA	PPIA	SE
PDE4DIP	PDE4DIP	SE
PRR14	PRR14	SE
TRAPPC2	TRAPPC2	SE
TRAPPC2	TRAPPC2	SE
TNNT1	TNNT1	SE
WNK1	WNK1	SE
AC004381.6	AC004381.6	SE
TUBGCP6	TUBGCP6	SE
KCTD20	KCTD20	SE
TGDS	TGDS	SE
RAD1	RAD1	SE
VAPB	VAPB	SE
KCTD20	KCTD20	SE
KRBOX4	KRBOX4	SE
TMEM161B-AS1	TMEM161B-AS1	SE
ZKSCAN5	ZKSCAN5	SE
CASP8	CASP8	SE
FCHSD1	FCHSD1	SE
FER1L4	FER1L4	SE
SMARCA2	SMARCA2	SE
ERI3	ERI3	SE
ERI3	ERI3	SE
CEP57L1	CEP57L1	SE
EIF4G3	EIF4G3	SE
FPGS	FPGS	SE
IP6K1	IP6K1	SE
DNMT3B	DNMT3B	SE
ZFHX3	ZFHX3	SE
TPD52L1	TPD52L1	SE
IFI44	IFI44	SE
DENND3	DENND3	SE
NEDD4L	NEDD4L	SE
ARHGAP5	ARHGAP5	SE
DENND4A	DENND4A	SE
DENND4A	DENND4A	SE
PCBP1-AS1	PCBP1-AS1	SE
ZNF485	ZNF485	SE
PCBP1-AS1	PCBP1-AS1	SE
SAMD4A	SAMD4A	SE
HACE1	HACE1	SE
ZFX	ZFX	SE
TMCO4	TMCO4	SE
ZNF485	ZNF485	SE
DDHD1	DDHD1	SE
DDHD1	DDHD1	SE
PIGO	PIGO	RI
TAF1C	TAF1C	RI
PILRB	PILRB	RI
FMNL1	FMNL1	RI
PRMT5	PRMT5	RI
CLCN3	CLCN3	RI
NUP62	NUP62	RI
BAZ2A	BAZ2A	RI
SF1	SF1	RI
HDGF	HDGF	RI
DHRS13	DHRS13	RI
TMEM218	TMEM218	RI
ZNF226	ZNF226	RI
IFT88	IFT88	RI
MAST2	MAST2	RI
MED15	MED15	RI
COASY	COASY	RI
